# Supplementary material for: 2,4-Diamino-6-methyl-1,3,5-triazin-1-ium hydrogen oxalate
Source: Acta Crystallogr Sect E Struct Rep Online. 2012 Apr 21;68(Pt 5):o1475. doi: 10.1107/S1600536812016637 (PMC3344586; doi:10.1107/S1600536812016637)
Supplement: Supplementary file 2 [file e-68-o1475-Isup2.hkl]

# 
# h,k,l, Fc-squared, Fo-squared, sigma(Fo-squared) and status flag 
# 
data_I
_shelx_title ' baru20m in P-1' 
_shelx_refln_list_code          4 
_shelx_F_calc_maximum       95.26 
_exptl_crystal_F_000       224.00 
_reflns_d_resolution_high  0.7829 
 
loop_ 
 _symmetry_equiv_pos_as_xyz 
 'x, y, z' 
 '-x, -y, -z' 
 
_cell_length_a     5.6208 
_cell_length_b     7.9828 
_cell_length_c    10.8573 
_cell_angle_alpha  76.846 
_cell_angle_beta   75.882 
_cell_angle_gamma  75.954 
 
_shelx_F_squared_multiplier     1.000 
 
loop_ 
 _refln_index_h 
 _refln_index_k 
 _refln_index_l 
 _refln_F_squared_calc 
 _refln_F_squared_meas 
 _refln_F_squared_sigma 
 _refln_observed_status 
   2   0   0       23.33       17.96      0.61 o 
   3   0   0        9.11       10.68      0.36 o 
   4   0   0      155.92      159.74      2.43 o 
   5   0   0      271.39      282.83      4.08 o 
   6   0   0        0.01        0.64      0.69 o 
  -6   1   0        2.49        3.49      1.24 o 
  -5   1   0        0.02        0.14      0.26 o 
  -4   1   0      270.76      274.06      3.87 o 
  -3   1   0       24.66       32.29      0.85 o 
  -2   1   0     1245.63     1276.47     16.00 o 
  -1   1   0       91.24       75.78      1.08 o 
   0   1   0      117.84      119.15      3.60 o 
   1   1   0      150.61      161.37      2.46 o 
   2   1   0       63.79       70.87      1.08 o 
   3   1   0      116.08      121.47      1.82 o 
   4   1   0       43.09       40.37      0.86 o 
   5   1   0      172.81      160.13      9.21 o 
   6   1   0       38.81       43.39      1.64 o 
  -6   2   0        2.93        4.03      0.61 o 
  -5   2   0       57.69       54.11      1.87 o 
  -4   2   0       15.56       14.11      0.62 o 
  -3   2   0      122.88      129.38      1.96 o 
  -2   2   0      263.50      255.22      3.43 o 
  -1   2   0      107.14       97.66      1.39 o 
   0   2   0     1870.15     1860.21     23.11 o 
   1   2   0     2103.62     2016.17     25.08 o 
   2   2   0      523.98      588.54      7.50 o 
   3   2   0      175.37      188.39      2.66 o 
   4   2   0       48.10       48.88      0.97 o 
   5   2   0      504.56      508.83      7.95 o 
   6   2   0       32.12       33.00      1.12 o 
  -6   3   0        0.31        1.44      0.40 o 
  -5   3   0       38.04       35.87      1.17 o 
  -4   3   0       59.64       55.21      3.92 o 
  -3   3   0       22.12       21.14      0.71 o 
  -2   3   0      228.69      214.36      3.23 o 
  -1   3   0      196.30      181.08      2.49 o 
   0   3   0      615.79      652.54      8.27 o 
   1   3   0      442.49      480.21      7.50 o 
   2   3   0      187.25      199.88      2.74 o 
   3   3   0      320.40      363.44      5.62 o 
   4   3   0       27.69       27.97      0.85 o 
   5   3   0       14.56       14.53      0.66 o 
   6   3   0       19.68       20.91      0.88 o 
  -5   4   0        2.65        3.46      0.43 o 
  -4   4   0        9.08        7.94      0.52 o 
  -3   4   0       47.16       43.27      1.15 o 
  -2   4   0       32.04       29.80      0.83 o 
  -1   4   0       31.62       28.97      0.62 o 
   0   4   0       31.54       31.22      0.64 o 
   1   4   0      107.23      104.95      1.82 o 
   2   4   0      788.92      899.95     11.43 o 
   3   4   0      351.48      347.67      4.69 o 
   4   4   0       37.71       32.17      0.94 o 
   5   4   0        0.51        0.26      0.28 o 
   6   4   0       16.56       18.35      0.83 o 
  -5   5   0        1.45        1.74      0.50 o 
  -4   5   0        0.04        0.11      0.28 o 
  -3   5   0        4.96        4.45      0.40 o 
  -2   5   0        0.01       -0.02      0.20 o 
  -1   5   0       48.06       47.72      0.93 o 
   0   5   0        1.03        0.55      0.27 o 
   1   5   0      260.42      274.68      3.77 o 
   2   5   0       49.97       55.40      1.03 o 
   3   5   0       15.01       17.19      0.63 o 
   4   5   0       91.02       89.66      1.88 o 
   5   5   0        0.87        1.18      0.29 o 
   6   5   0       21.94       21.85      2.24 o 
  -4   6   0        0.44        0.20      0.36 o 
  -3   6   0       18.85       18.85      1.31 o 
  -2   6   0       11.82       12.48      0.59 o 
  -1   6   0        6.11        6.59      0.43 o 
   0   6   0       20.09       20.52      0.59 o 
   1   6   0       32.41       31.59      0.94 o 
   2   6   0        6.82        5.88      0.33 o 
   3   6   0        5.80        3.78      0.33 o 
   4   6   0       14.52       12.12      0.60 o 
   5   6   0        2.38        1.57      0.41 o 
   6   6   0        0.04        0.57      0.66 o 
  -3   7   0        4.14        4.35      0.70 o 
  -2   7   0       16.74       15.71      0.96 o 
  -1   7   0        3.99        3.85      0.38 o 
   0   7   0       56.96       56.61      1.57 o 
   1   7   0        0.34        0.35      0.21 o 
   2   7   0        0.02        0.10      0.19 o 
   3   7   0        4.52        3.39      0.36 o 
   4   7   0       84.26       72.59      2.22 o 
   5   7   0        9.03        8.03      0.84 o 
  -2   8   0        0.19        0.33      0.37 o 
  -1   8   0        0.73        1.21      0.61 o 
   0   8   0       62.34       64.27      1.56 o 
   1   8   0       11.54       12.04      0.51 o 
   2   8   0        0.78        1.19      0.25 o 
   3   8   0       72.86       68.12      2.13 o 
   4   8   0        0.02        0.67      0.39 o 
   5   8   0        0.04        0.47      0.52 o 
  -1   9   0       19.15       20.19      1.15 o 
   0   9   0       36.71       39.08      1.56 o 
   1   9   0        2.03        2.98      0.48 o 
   2   9   0        2.57        4.06      0.55 o 
   3   9   0        0.00        0.02      0.38 o 
   4   9   0        7.75        8.66      1.87 o 
  -3  -9   1        3.41        3.79      0.57 o 
  -2  -9   1       10.05       11.82      0.83 o 
  -1  -9   1        2.24        5.26      0.89 o 
   0  -9   1       32.34       34.22      1.45 o 
   1  -9   1       65.43       69.88      2.34 o 
  -4  -8   1        0.46        1.26      0.44 o 
  -3  -8   1       33.41       32.03      1.36 o 
  -2  -8   1       77.67       79.06      1.81 o 
  -1  -8   1        2.75        3.12      0.32 o 
   0  -8   1        3.70        4.47      0.66 o 
   1  -8   1       19.39       18.46      1.02 o 
   2  -8   1       14.53       15.03      1.03 o 
  -5  -7   1        1.97        2.59      0.51 o 
  -4  -7   1       29.03       26.75      1.24 o 
  -3  -7   1       35.40       34.33      1.05 o 
  -2  -7   1        9.14        7.31      0.45 o 
  -1  -7   1        0.28        0.21      0.20 o 
   0  -7   1        0.41        0.54      0.21 o 
   1  -7   1        5.21        5.80      0.44 o 
   2  -7   1        0.03       -0.04      0.33 o 
   3  -7   1        0.10        0.27      0.36 o 
  -6  -6   1        6.92        5.93      0.70 o 
  -5  -6   1        0.44        0.55      0.43 o 
  -4  -6   1       43.91       43.41      1.23 o 
  -3  -6   1       12.01       11.60      0.55 o 
  -2  -6   1        4.31        5.35      0.34 o 
  -1  -6   1        0.47        0.93      0.23 o 
   0  -6   1        6.20        5.54      0.39 o 
   1  -6   1        8.44        8.69      0.39 o 
   2  -6   1       35.75       31.91      0.98 o 
   3  -6   1       24.39       25.13      1.21 o 
   4  -6   1        5.87        5.98      0.68 o 
  -6  -5   1        0.48        0.19      0.40 o 
  -5  -5   1        0.86        1.43      0.32 o 
  -4  -5   1        1.88        2.24      0.32 o 
  -3  -5   1       19.73       19.89      0.70 o 
  -2  -5   1        6.43        4.36      0.26 o 
  -1  -5   1       45.92       53.07      1.15 o 
   0  -5   1       73.04       71.12      1.46 o 
   1  -5   1       34.50       27.02      0.66 o 
   2  -5   1      133.59      130.11      2.43 o 
   3  -5   1        5.68        5.62      0.43 o 
   4  -5   1        0.33        0.76      0.40 o 
   5  -5   1        0.04        0.11      0.42 o 
  -6  -4   1        1.15        1.76      0.39 o 
  -5  -4   1       72.14       68.52      2.14 o 
  -4  -4   1        7.10        6.98      0.46 o 
  -3  -4   1       20.51       18.52      0.65 o 
  -2  -4   1        7.80       10.34      0.34 o 
  -1  -4   1        0.71        1.04      0.16 o 
   0  -4   1        6.29        5.70      0.30 o 
   1  -4   1       17.63       18.80      0.48 o 
   2  -4   1      358.14      356.36      4.79 o 
   3  -4   1       24.42       19.35      0.79 o 
   4  -4   1        2.12        2.84      0.46 o 
   5  -4   1        0.68        0.65      0.42 o 
  -6  -3   1       11.82       11.07      0.82 o 
  -5  -3   1        1.61        1.88      0.32 o 
  -4  -3   1      134.30      138.17      2.58 o 
  -3  -3   1        2.69        2.05      0.25 o 
  -2  -3   1       51.91       52.11      0.89 o 
  -1  -3   1       54.42       60.70      0.97 o 
   0  -3   1      450.35      405.63      6.12 o 
   1  -3   1       12.21       10.34      0.31 o 
   2  -3   1      141.39      146.87      2.14 o 
   3  -3   1        0.15        0.34      0.20 o 
   4  -3   1        7.87        7.30      0.46 o 
   5  -3   1        1.67        1.79      0.46 o 
   6  -3   1        4.11        3.98      0.61 o 
  -6  -2   1        7.75        7.87      0.58 o 
  -5  -2   1      242.33      247.68      4.29 o 
  -4  -2   1       17.61       15.91      0.63 o 
  -3  -2   1      405.18      444.73      5.84 o 
  -2  -2   1      123.01      109.85      1.90 o 
  -1  -2   1       92.20       93.27      1.33 o 
   0  -2   1       63.26       74.56      1.09 o 
   1  -2   1      185.16      190.14      2.55 o 
   2  -2   1      253.41      240.71      4.89 o 
   3  -2   1      149.82      170.23      2.49 o 
   4  -2   1        0.37        1.24      0.26 o 
   5  -2   1       35.69       34.74      1.10 o 
   6  -2   1        0.45        1.13      0.35 o 
  -6  -1   1        2.38        2.57      0.65 o 
  -5  -1   1       19.36       19.88      0.99 o 
  -4  -1   1       32.92       31.61      0.74 o 
  -3  -1   1      254.41      260.46      3.56 o 
  -2  -1   1        0.84        0.16      0.09 o 
  -1  -1   1       25.17       24.31      0.52 o 
   0  -1   1       69.06       79.16      1.07 o 
   1  -1   1     4771.88     4102.71     57.74 o 
   2  -1   1     1547.67     1750.91     25.44 o 
   3  -1   1      268.04      267.45      3.66 o 
   4  -1   1       10.29        8.43      0.42 o 
   5  -1   1       42.05       43.20      1.21 o 
   6  -1   1        0.28        1.12      0.89 o 
  -6   0   1       19.47       18.80      1.08 o 
  -5   0   1       69.76       66.25      2.10 o 
  -4   0   1        4.63        4.96      0.30 o 
  -3   0   1      121.77      129.69      1.94 o 
  -2   0   1      567.80      626.77      7.97 o 
  -1   0   1      362.34      409.50      5.98 o 
   0   0   1        2.13        3.79      0.10 o 
   1   0   1      543.44      558.70      8.19 o 
   2   0   1       19.84       22.09      0.58 o 
   3   0   1        0.43        0.45      0.23 o 
   4   0   1       25.82       22.28      0.96 o 
   5   0   1      167.18      168.48      2.66 o 
   6   0   1       10.80       10.71      0.88 o 
  -6   1   1        0.62        0.86      0.46 o 
  -5   1   1        4.90        5.58      0.46 o 
  -4   1   1        3.99        3.11      0.29 o 
  -3   1   1       50.88       48.51      1.01 o 
  -2   1   1        4.08        4.18      0.21 o 
  -1   1   1        5.54        4.66      0.15 o 
   0   1   1     1349.99     1238.56     40.14 o 
   1   1   1      733.27      709.99      8.90 o 
   2   1   1        7.14        4.82      0.39 o 
   3   1   1        4.41        7.32      0.30 o 
   4   1   1      115.11      107.01      1.75 o 
   5   1   1      160.73      161.90      2.55 o 
   6   1   1      115.94      116.38      3.54 o 
   7   1   1       39.92       44.02      1.82 o 
  -6   2   1        0.00        0.75      0.44 o 
  -5   2   1      159.28      159.52      3.09 o 
  -4   2   1       88.37       83.14      1.78 o 
  -3   2   1      221.59      241.93      3.38 o 
  -2   2   1       14.69       14.47      0.49 o 
  -1   2   1      391.65      452.31      6.70 o 
   0   2   1     1143.14     1244.29     17.27 o 
   1   2   1       61.58       66.95      1.18 o 
   2   2   1      653.27      709.64     10.44 o 
   3   2   1      286.28      311.21      4.18 o 
   4   2   1        8.97        9.44      0.38 o 
   5   2   1       27.00       22.34      1.30 o 
   6   2   1       11.10       11.53      0.65 o 
   7   2   1        0.19        0.70      0.78 o 
  -6   3   1        9.90       11.14      1.29 o 
  -5   3   1       20.38       22.32      0.91 o 
  -4   3   1        3.43        3.18      0.35 o 
  -3   3   1       57.80       57.42      1.34 o 
  -2   3   1       28.93       26.10      0.74 o 
  -1   3   1      588.36      615.57      7.86 o 
   0   3   1     1368.82     1383.28     17.43 o 
   1   3   1        0.99        0.79      0.12 o 
   2   3   1        0.22        0.33      0.12 o 
   3   3   1      157.16      157.06      2.28 o 
   4   3   1       14.54       11.19      0.42 o 
   5   3   1      421.65      430.64      6.85 o 
   6   3   1       15.59       15.51      0.75 o 
   7   3   1        2.40        2.45      0.54 o 
  -5   4   1        5.51        5.09      0.49 o 
  -4   4   1       18.72       21.02      0.84 o 
  -3   4   1       20.84       18.39      0.71 o 
  -2   4   1      376.01      378.31      5.93 o 
  -1   4   1      303.77      310.58      4.16 o 
   0   4   1       41.84       39.67      0.85 o 
   1   4   1      267.29      288.46      3.85 o 
   2   4   1       87.84      102.17      1.56 o 
   3   4   1      280.51      306.84      4.17 o 
   4   4   1       23.68       21.68      1.30 o 
   5   4   1       59.99       59.64      1.45 o 
   6   4   1        0.04       -0.44      0.33 o 
  -5   5   1       40.63       38.99      1.33 o 
  -4   5   1        0.87        0.75      0.40 o 
  -3   5   1        7.52        8.00      0.56 o 
  -2   5   1       59.19       58.27      1.99 o 
  -1   5   1      135.72      139.88      2.11 o 
   0   5   1      118.02      123.83      1.89 o 
   1   5   1       36.81       37.05      0.76 o 
   2   5   1        0.17        0.09      0.14 o 
   3   5   1       25.33       20.63      0.56 o 
   4   5   1       17.53       16.40      0.64 o 
   5   5   1        0.34        0.42      0.37 o 
   6   5   1        0.02        0.07      0.39 o 
  -4   6   1        6.19        6.53      0.53 o 
  -3   6   1       19.77       18.05      0.78 o 
  -2   6   1       70.82       67.97      1.76 o 
  -1   6   1        1.92        2.23      0.38 o 
   0   6   1       60.79       59.22      1.13 o 
   1   6   1        0.68        1.03      0.40 o 
   2   6   1       11.07       10.85      0.48 o 
   3   6   1       84.96       81.65      1.44 o 
   4   6   1       71.08       72.13      2.14 o 
   5   6   1       21.64       21.45      2.41 o 
   6   6   1        2.06        3.16      0.56 o 
  -3   7   1        5.73        5.39      0.47 o 
  -2   7   1        7.45        7.97      0.52 o 
  -1   7   1       44.56       41.80      1.16 o 
   0   7   1       25.74       23.30      0.80 o 
   1   7   1        3.53        3.95      0.30 o 
   2   7   1       45.25       46.81      1.17 o 
   3   7   1        3.57        2.12      0.40 o 
   4   7   1       27.35       21.82      1.11 o 
   5   7   1        3.66        2.51      0.50 o 
   6   7   1        0.00        0.15      0.41 o 
  -2   8   1        0.96        0.07      0.29 o 
  -1   8   1        7.20        6.92      0.50 o 
   0   8   1      132.75      141.80      2.75 o 
   1   8   1      101.02       93.49      3.99 o 
   2   8   1        0.70        0.30      0.57 o 
   3   8   1        0.47        0.53      0.35 o 
   4   8   1        3.32        2.84      0.57 o 
   5   8   1        5.16        4.44      0.62 o 
  -1   9   1        4.05        4.30      0.60 o 
   0   9   1        5.71        6.51      0.68 o 
   1   9   1       12.95       14.41      0.88 o 
   2   9   1        0.23        0.35      0.33 o 
   3   9   1        0.70        1.43      0.44 o 
   4   9   1       16.54       19.43      1.15 o 
   1  10   1        0.30        1.41      0.52 o 
   2  10   1        7.59        9.21      1.02 o 
  -3  -9   2        0.07        0.48      0.87 o 
  -2  -9   2        9.33       11.06      0.85 o 
  -1  -9   2       10.91       12.33      0.86 o 
   0  -9   2        0.86        1.28      0.44 o 
   1  -9   2        6.03        6.47      0.71 o 
  -4  -8   2        0.08        0.94      0.44 o 
  -3  -8   2       14.31       12.84      0.68 o 
  -2  -8   2       40.06       43.57      1.24 o 
  -1  -8   2        6.46        7.91      0.54 o 
   0  -8   2        2.13        2.34      0.45 o 
   1  -8   2        8.60        9.54      2.13 o 
   2  -8   2        0.64        1.04      0.42 o 
  -5  -7   2        1.51        2.80      0.54 o 
  -4  -7   2       34.17       36.88      1.18 o 
  -3  -7   2       26.28       26.22      0.92 o 
  -2  -7   2       20.55       21.02      0.78 o 
  -1  -7   2        4.89        3.27      1.23 o 
   0  -7   2        2.69        2.56      0.32 o 
   1  -7   2        5.20        6.09      0.71 o 
   2  -7   2        2.66        1.88      0.83 o 
   3  -7   2       25.39       25.46      1.31 o 
  -5  -6   2       23.87       25.66      1.00 o 
  -4  -6   2        7.33        7.63      0.64 o 
  -3  -6   2       71.57       70.57      1.62 o 
  -2  -6   2       39.51       37.31      1.03 o 
  -1  -6   2        7.90        7.75      0.44 o 
   0  -6   2       91.32       89.53      4.04 o 
   1  -6   2       12.97       13.86      0.50 o 
   2  -6   2        7.96        7.29      0.63 o 
   3  -6   2       16.26       17.49      1.02 o 
   4  -6   2        2.05        1.35      0.95 o 
  -6  -5   2        6.33        7.18      0.59 o 
  -5  -5   2       26.19       26.14      0.98 o 
  -4  -5   2      113.36      108.48      2.25 o 
  -2  -5   2        0.78        1.53      0.20 o 
  -1  -5   2      228.04      223.47      3.70 o 
   0  -5   2       32.15       26.09      0.64 o 
   1  -5   2       18.46       15.83      0.49 o 
   2  -5   2        0.44        0.98      0.22 o 
   3  -5   2       53.23       51.27      1.76 o 
   4  -5   2        2.59        1.67      0.44 o 
   5  -5   2        0.52        0.49      0.44 o 
  -6  -4   2        5.44        5.10      0.73 o 
  -5  -4   2        6.67        7.57      0.54 o 
  -4  -4   2      127.07      118.95      2.38 o 
  -3  -4   2        5.58        6.45      0.68 o 
  -2  -4   2      148.72      148.11      2.18 o 
  -1  -4   2      259.31      269.33      4.27 o 
   0  -4   2      304.23      317.12      4.24 o 
   1  -4   2       87.61       85.01      1.38 o 
   2  -4   2        0.95        1.38      0.19 o 
   3  -4   2        0.07       -0.02      0.22 o 
   4  -4   2        0.35        0.28      0.32 o 
   5  -4   2       17.68       18.09      1.15 o 
  -6  -3   2       36.31       36.60      2.08 o 
  -5  -3   2       84.22       78.01      2.25 o 
  -4  -3   2      574.05      576.52      9.88 o 
  -3  -3   2      132.55      131.73      2.40 o 
  -2  -3   2        4.28        5.05      0.31 o 
  -1  -3   2      661.27      711.61     10.54 o 
   0  -3   2      272.48      274.92      3.65 o 
   1  -3   2       87.71       88.37      1.36 o 
   2  -3   2       68.07       59.99      1.05 o 
   3  -3   2        0.95        0.62      0.25 o 
   4  -3   2       40.03       40.54      1.56 o 
   5  -3   2        0.28        0.51      0.39 o 
   6  -3   2        0.11        0.20      0.42 o 
  -6  -2   2        0.15        0.10      0.39 o 
  -5  -2   2       12.58       13.02      0.67 o 
  -4  -2   2        4.10        4.59      0.37 o 
  -3  -2   2      175.80      184.98      3.13 o 
  -2  -2   2       83.27       89.49      1.64 o 
  -1  -2   2      283.73      297.70      3.89 o 
   0  -2   2       20.61       20.40      1.05 o 
   1  -2   2       42.44       45.16      0.84 o 
   2  -2   2      126.99      119.66      2.32 o 
   3  -2   2        0.19        0.41      0.16 o 
   4  -2   2        5.65        6.62      0.54 o 
   5  -2   2       38.25       39.03      1.18 o 
   6  -2   2        2.14        2.29      0.51 o 
  -6  -1   2        5.31        4.93      1.11 o 
  -5  -1   2       69.60       67.00      4.98 o 
  -4  -1   2        0.73        1.46      0.26 o 
  -3  -1   2      587.42      608.18      7.87 o 
  -2  -1   2       91.67      122.96      2.09 o 
  -1  -1   2       56.56       57.95      0.88 o 
   0  -1   2     1959.83     1906.48     25.16 o 
   1  -1   2     9074.66     7502.58    245.29 o 
   2  -1   2       66.01       55.63      1.04 o 
   3  -1   2       92.50       96.59      1.80 o 
   4  -1   2        8.45        8.70      0.39 o 
   5  -1   2        0.19        0.74      0.28 o 
   6  -1   2        6.35        7.57      0.64 o 
  -6   0   2        0.73       -0.36      0.41 o 
  -5   0   2       62.29       64.21      2.01 o 
  -4   0   2       11.62       10.56      0.41 o 
  -3   0   2      659.97      689.20      8.88 o 
  -2   0   2        0.13        0.19      0.13 o 
  -1   0   2      848.45      800.98     11.58 o 
   0   0   2      539.24      560.33      7.04 o 
   1   0   2      513.62      555.97     13.70 o 
   2   0   2       33.84       37.12      0.82 o 
   3   0   2       66.48       66.91      1.15 o 
   4   0   2        0.98        0.71      0.19 o 
   5   0   2       86.76       85.90      1.59 o 
   6   0   2        2.78        3.87      0.53 o 
  -6   1   2       28.77       28.22      1.38 o 
  -5   1   2        3.11        2.96      0.49 o 
  -4   1   2        4.71        5.65      0.40 o 
  -3   1   2      107.29      108.80      1.71 o 
  -2   1   2      619.50      696.67      8.87 o 
  -1   1   2        9.37        7.67      0.49 o 
   0   1   2      332.05      354.40      6.43 o 
   1   1   2      174.52      187.80      2.46 o 
   2   1   2     3544.47     3405.39     42.84 o 
   3   1   2      389.11      397.92      5.26 o 
   4   1   2       14.72       11.48      0.50 o 
   5   1   2        0.13        0.26      0.29 o 
   6   1   2      120.10      123.97      2.53 o 
   7   1   2        3.19        4.89      1.08 o 
  -6   2   2       14.26       15.90      1.98 o 
  -5   2   2      116.91      124.92      3.23 o 
  -4   2   2        5.10        6.19      0.42 o 
  -3   2   2       30.11       31.31      0.89 o 
  -2   2   2       67.07       61.60      1.26 o 
  -1   2   2      477.29      542.76      8.02 o 
   0   2   2     6065.91     5282.18     76.52 o 
   1   2   2      103.81       90.35      1.53 o 
   2   2   2        3.62        2.71      0.16 o 
   3   2   2       54.07       51.91      2.72 o 
   4   2   2      157.83      173.72      2.73 o 
   5   2   2       86.14       83.99      1.62 o 
   6   2   2       28.95       27.67      0.98 o 
   7   2   2       70.87       77.62      3.50 o 
  -5   3   2        2.98        3.85      0.46 o 
  -4   3   2       17.90       18.93      0.77 o 
  -3   3   2        0.68        0.85      0.34 o 
  -2   3   2        0.00        0.07      0.19 o 
  -1   3   2        9.77        9.80      0.40 o 
   0   3   2     2350.19     2405.47     53.72 o 
   1   3   2       26.68       23.03      0.46 o 
   2   3   2      178.74      209.56      2.84 o 
   3   3   2      451.12      523.60      6.81 o 
   4   3   2      142.72      127.29      1.99 o 
   5   3   2      184.97      184.86      3.31 o 
   6   3   2       10.56       12.35      0.90 o 
   7   3   2        5.68        6.54      1.05 o 
  -5   4   2       10.00       10.13      0.66 o 
  -4   4   2       86.56       84.50      2.59 o 
  -3   4   2        2.33        2.71      0.32 o 
  -2   4   2       64.95       64.92      1.43 o 
  -1   4   2        9.56        8.92      0.29 o 
   0   4   2      458.60      503.60      6.52 o 
   1   4   2      266.09      278.81      3.73 o 
   2   4   2      176.11      186.03      2.60 o 
   3   4   2       19.39       21.33      0.53 o 
   4   4   2        2.34        3.50      0.44 o 
   5   4   2       41.06       39.56      2.62 o 
   6   4   2        0.54        0.98      0.38 o 
   7   4   2        0.63        0.62      0.44 o 
  -5   5   2       15.63       15.49      0.84 o 
  -4   5   2       24.71       27.89      1.37 o 
  -3   5   2        1.64        1.90      0.31 o 
  -2   5   2       11.46       12.46      0.58 o 
  -1   5   2       51.42       47.79      1.15 o 
   0   5   2      287.18      286.67      3.92 o 
   1   5   2        3.21        2.96      0.22 o 
   2   5   2        0.01        0.58      0.15 o 
   3   5   2        0.13        0.19      0.21 o 
   4   5   2        0.09        0.11      0.33 o 
   5   5   2      246.89      240.91      5.27 o 
   6   5   2        0.58        0.70      0.38 o 
  -4   6   2       46.16       46.49      1.45 o 
  -3   6   2        6.75        7.58      0.76 o 
  -2   6   2       26.81       25.68      0.88 o 
  -1   6   2       23.10       21.99      0.76 o 
   0   6   2       63.30       62.45      1.18 o 
   1   6   2      207.04      214.35      3.08 o 
   2   6   2       36.92       39.18      0.84 o 
   3   6   2      111.47      107.16      2.12 o 
   4   6   2       42.07       34.85      1.34 o 
   5   6   2        0.04        0.84      0.35 o 
   6   6   2        8.31        8.87      0.78 o 
  -3   7   2        0.00        0.27      0.29 o 
  -2   7   2        6.92        5.65      0.46 o 
  -1   7   2        1.83        1.99      0.31 o 
   0   7   2        3.36        3.46      0.34 o 
   1   7   2      142.79      145.76      2.31 o 
   2   7   2      115.09      111.12      5.28 o 
   3   7   2       26.95       27.59      0.91 o 
   4   7   2      102.43       93.58      2.63 o 
   5   7   2        0.04        0.45      0.48 o 
   6   7   2        2.26        2.03      0.50 o 
  -2   8   2        7.79        7.73      0.76 o 
  -1   8   2        1.00        1.39      0.43 o 
   0   8   2      105.91      109.06      2.26 o 
   1   8   2       52.29       56.06      1.43 o 
   2   8   2        0.81        1.37      0.31 o 
   3   8   2        3.29        3.88      0.51 o 
   4   8   2        0.99        1.16      0.55 o 
   5   8   2        4.94        5.77      0.70 o 
  -1   9   2        7.89        8.17      0.58 o 
   0   9   2        4.25        4.59      0.64 o 
   1   9   2       19.56       22.59      1.13 o 
   2   9   2        0.26        0.60      0.33 o 
   3   9   2        2.96        3.08      0.54 o 
   4   9   2       10.52        9.48      0.82 o 
   1  10   2        0.87        1.96      0.55 o 
   2  10   2        9.45       10.70      0.84 o 
  -2  -9   3       48.53       53.16      1.93 o 
  -1  -9   3        2.19        1.80      0.48 o 
   0  -9   3        1.02        1.13      0.45 o 
  -4  -8   3        0.08       -0.41      0.40 o 
  -3  -8   3        2.12        2.09      0.41 o 
  -2  -8   3        1.56        2.23      0.49 o 
  -1  -8   3       34.60       36.07      1.44 o 
   0  -8   3        1.21        1.21      0.35 o 
   1  -8   3        1.35        1.20      0.74 o 
   2  -8   3        0.83        1.04      0.51 o 
  -4  -7   3       19.07       18.38      0.84 o 
  -3  -7   3        8.60        8.37      0.60 o 
  -2  -7   3       11.50       11.92      0.70 o 
  -1  -7   3        0.03        0.21      0.25 o 
   0  -7   3        7.55        7.99      0.51 o 
   1  -7   3       23.97       23.26      1.10 o 
   2  -7   3        5.73        5.42      0.62 o 
   3  -7   3        1.33        0.43      0.58 o 
  -5  -6   3        0.01        0.27      0.32 o 
  -4  -6   3        1.11        1.43      0.44 o 
  -3  -6   3        7.31        8.96      0.53 o 
  -2  -6   3       75.88       77.76      1.70 o 
  -1  -6   3        8.09        9.80      0.56 o 
   0  -6   3       19.16       15.84      0.65 o 
   1  -6   3       31.68       30.71      0.96 o 
   2  -6   3        5.94        4.84      0.86 o 
   3  -6   3        0.13        0.44      0.40 o 
   4  -6   3        9.35        8.53      0.79 o 
  -5  -5   3        2.50        2.85      0.51 o 
  -4  -5   3        2.17        2.66      0.36 o 
  -3  -5   3       37.08       35.47      1.04 o 
  -2  -5   3      107.24      106.44      2.06 o 
  -1  -5   3        8.86        7.70      0.35 o 
   0  -5   3       33.62       34.87      0.77 o 
   1  -5   3       77.68       76.47      1.64 o 
   2  -5   3       10.13       10.19      0.52 o 
   3  -5   3        1.67        2.08      0.43 o 
   4  -5   3        0.01        0.42      0.38 o 
   5  -5   3        2.78        2.31      0.55 o 
  -6  -4   3        0.32        0.68      0.35 o 
  -5  -4   3        5.53        4.76      0.47 o 
  -4  -4   3      273.78      269.57      4.61 o 
  -3  -4   3      212.91      218.22      3.74 o 
  -2  -4   3       30.57       27.92      0.81 o 
  -1  -4   3        0.71        1.48      0.18 o 
   0  -4   3       14.14       12.01      0.38 o 
   1  -4   3       36.10       42.37      0.99 o 
   2  -4   3       10.05        7.98      0.35 o 
   3  -4   3       17.22       16.44      0.89 o 
   4  -4   3        1.53        1.57      0.41 o 
   5  -4   3        1.25        0.96      0.43 o 
  -6  -3   3       32.56       33.00      2.82 o 
  -5  -3   3        3.49        3.71      0.42 o 
  -4  -3   3      236.88      236.81      4.09 o 
  -3  -3   3        3.15        2.10      0.27 o 
  -2  -3   3        9.86       10.18      0.49 o 
  -1  -3   3      149.83      162.97      2.70 o 
   0  -3   3       21.53       25.19      0.72 o 
   1  -3   3       70.43       80.36      1.27 o 
   2  -3   3        4.50        6.14      0.29 o 
   3  -3   3       17.52       17.21      0.84 o 
   4  -3   3       62.85       63.60      3.19 o 
   5  -3   3        8.27        7.65      0.70 o 
   6  -3   3        4.60        4.01      0.62 o 
  -6  -2   3        4.71        4.07      0.57 o 
  -5  -2   3        0.02        0.35      0.28 o 
  -4  -2   3      192.23      172.41      3.13 o 
  -3  -2   3      102.70      112.35      2.12 o 
  -2  -2   3       37.61       37.77      0.91 o 
  -1  -2   3        9.13        7.82      0.27 o 
   0  -2   3        0.14        0.54      0.14 o 
   1  -2   3      631.54      655.82      8.36 o 
   2  -2   3     2435.95     2508.97     31.23 o 
   3  -2   3       37.75       47.33      0.93 o 
   4  -2   3       37.59       35.30      1.36 o 
   5  -2   3        0.18       -0.21      0.32 o 
   6  -2   3        0.05        0.73      0.43 o 
  -6  -1   3        9.11        8.35      0.78 o 
  -5  -1   3        0.61        0.82      0.32 o 
  -4  -1   3       46.29       46.03      1.49 o 
  -3  -1   3        0.99        0.76      0.19 o 
  -2  -1   3      369.86      422.92      6.39 o 
  -1  -1   3     1228.49     1351.74     17.10 o 
   0  -1   3      234.95      179.47      2.41 o 
   1  -1   3      763.45      779.62     11.49 o 
   2  -1   3      354.36      345.63      4.54 o 
   3  -1   3        0.75        1.02      0.18 o 
   4  -1   3       19.96       17.97      0.56 o 
   5  -1   3        5.64        4.72      0.92 o 
   6  -1   3        0.22        0.94      0.35 o 
  -6   0   3        9.39       10.20      1.30 o 
  -5   0   3        1.87        1.38      0.40 o 
  -4   0   3        0.89        1.18      0.27 o 
  -3   0   3       74.45       68.38      1.39 o 
  -2   0   3        7.78        8.26      0.33 o 
  -1   0   3      126.46      131.67      1.83 o 
   0   0   3      277.55      241.20      3.14 o 
   1   0   3      494.19      514.34      6.52 o 
   2   0   3      965.83      975.35     12.28 o 
   3   0   3      137.88      154.09      2.25 o 
   4   0   3       16.38       17.04      0.53 o 
   5   0   3        2.38        1.98      0.41 o 
   6   0   3       23.08       24.96      0.96 o 
  -6   1   3        7.67        7.07      0.78 o 
  -5   1   3       52.21       53.98      1.87 o 
  -4   1   3        4.82        4.59      0.39 o 
  -3   1   3      467.55      492.53      6.50 o 
  -2   1   3      245.92      285.90      3.83 o 
  -1   1   3       64.93       65.69      1.02 o 
   0   1   3        3.41        4.13      0.28 o 
   1   1   3      109.87       90.18      1.28 o 
   2   1   3     1102.42     1193.10     14.95 o 
   3   1   3       14.30       13.56      0.81 o 
   4   1   3       62.59       65.89      1.23 o 
   5   1   3       18.73       20.69      0.90 o 
   6   1   3        0.57        0.76      0.37 o 
   7   1   3       50.66       60.82      2.92 o 
  -5   2   3        3.51        3.45      0.57 o 
  -4   2   3        5.00        4.36      0.40 o 
  -3   2   3       64.46       60.49      1.59 o 
  -2   2   3      148.29      146.69      2.13 o 
  -1   2   3        0.52        0.02      0.10 o 
   0   2   3      182.63      191.72      2.56 o 
   1   2   3        0.12        0.46      0.12 o 
   2   2   3      167.64      188.19      2.56 o 
   3   2   3        6.70        6.81      0.29 o 
   4   2   3      118.43      114.53      1.84 o 
   5   2   3      125.38      119.59      2.31 o 
   6   2   3       37.40       38.33      1.16 o 
   7   2   3        5.27        6.74      0.74 o 
  -5   3   3       11.07       10.10      0.82 o 
  -4   3   3        0.09        0.12      0.33 o 
  -3   3   3       37.71       37.88      1.06 o 
  -2   3   3       25.38       27.49      0.80 o 
  -1   3   3      255.25      276.28      4.34 o 
   0   3   3       40.08       52.56      0.88 o 
   1   3   3       58.13       70.20      1.08 o 
   2   3   3      382.98      376.64      5.79 o 
   3   3   3       62.03       76.04      1.24 o 
   4   3   3      118.36      122.01      1.93 o 
   5   3   3       85.27       83.72      1.53 o 
   6   3   3       11.59       11.18      0.96 o 
   7   3   3        4.68        5.69      0.67 o 
  -5   4   3       62.99       65.41      1.79 o 
  -4   4   3        2.91        3.14      0.40 o 
  -3   4   3       16.18       16.87      0.71 o 
  -2   4   3        0.49        0.83      0.24 o 
  -1   4   3      425.82      481.32      7.33 o 
   0   4   3       28.07       34.73      1.28 o 
   1   4   3       25.30       24.78      0.53 o 
   2   4   3      333.13      344.56      4.56 o 
   3   4   3       21.19       21.30      0.85 o 
   4   4   3        0.61        0.54      0.23 o 
   5   4   3        1.02        1.49      0.37 o 
   6   4   3       12.13        9.91      0.76 o 
   7   4   3       20.96       22.27      2.30 o 
  -4   5   3       93.96       96.95      2.26 o 
  -3   5   3       96.11       99.02      2.16 o 
  -2   5   3       30.18       28.89      1.98 o 
  -1   5   3      164.46      169.73      2.98 o 
   0   5   3      631.77      659.07      8.52 o 
   1   5   3        8.94        8.46      0.33 o 
   2   5   3       63.48       63.35      1.10 o 
   3   5   3       13.32       11.25      0.65 o 
   4   5   3       89.14       83.96      2.33 o 
   5   5   3       81.27       76.80      2.40 o 
   6   5   3        1.82        2.01      0.44 o 
  -4   6   3       12.97       13.69      0.84 o 
  -3   6   3        0.00       -0.01      0.32 o 
  -2   6   3        6.11        5.53      0.43 o 
  -1   6   3        5.69        4.99      0.54 o 
   0   6   3        8.78        7.19      0.35 o 
   1   6   3        0.85        0.74      0.24 o 
   2   6   3       14.70       12.06      0.54 o 
   3   6   3        3.69        2.78      0.39 o 
   4   6   3        0.16       -0.01      0.23 o 
   5   6   3      190.20      174.13      4.14 o 
   6   6   3        7.30        5.95      1.00 o 
  -3   7   3        3.14        3.01      0.62 o 
  -2   7   3        0.53        0.98      0.29 o 
  -1   7   3        4.73        4.39      0.39 o 
   0   7   3       10.82       11.42      0.57 o 
   1   7   3      469.60      494.98      7.77 o 
   2   7   3      197.60      194.29      5.06 o 
   3   7   3       50.98       48.42      1.28 o 
   4   7   3        0.16        0.01      0.32 o 
   5   7   3       24.83       23.04      1.20 o 
   6   7   3        0.03        0.10      0.42 o 
  -2   8   3        2.53        3.00      0.51 o 
  -1   8   3        0.36        0.15      0.26 o 
   0   8   3       27.20       27.79      1.21 o 
   1   8   3       31.84       31.21      1.26 o 
   2   8   3       14.69       15.51      0.70 o 
   3   8   3        0.05       -0.34      0.23 o 
   4   8   3       10.52       11.72      0.85 o 
   5   8   3        8.43        8.22      0.77 o 
  -1   9   3        4.18        4.47      0.58 o 
   0   9   3        5.18        6.02      0.62 o 
   1   9   3       47.24       47.37      1.71 o 
   2   9   3       18.69       19.70      0.85 o 
   3   9   3        1.11        1.16      0.52 o 
   4   9   3        8.81        9.97      1.30 o 
   1  10   3        2.31        2.65      0.54 o 
   2  10   3        1.30        2.35      0.61 o 
   3  10   3        7.74        9.85      1.30 o 
  -3  -8   4        4.83        6.47      0.72 o 
  -2  -8   4       49.96       52.48      1.87 o 
  -1  -8   4        1.29        1.65      0.44 o 
   0  -8   4        0.94        0.79      0.68 o 
   1  -8   4        0.94        0.65      0.40 o 
  -4  -7   4        6.19        7.84      0.59 o 
  -3  -7   4        2.10        2.73      0.49 o 
  -2  -7   4       10.84       11.17      0.79 o 
  -1  -7   4        0.04        0.19      0.35 o 
   0  -7   4        0.50        5.33      0.83 o 
   1  -7   4       16.81       16.75      0.75 o 
   2  -7   4        3.32        4.89      0.62 o 
   3  -7   4        1.90        2.05      0.54 o 
  -5  -6   4        4.56        4.64      0.50 o 
  -4  -6   4       13.06       13.63      0.71 o 
  -3  -6   4       32.28       29.94      1.00 o 
  -2  -6   4       46.17       45.18      1.56 o 
  -1  -6   4       37.74       39.17      1.75 o 
   0  -6   4       29.62       27.94      0.92 o 
   1  -6   4        1.40        1.72      0.31 o 
   2  -6   4        0.59       -0.11      0.74 o 
   3  -6   4       31.89       30.76      1.43 o 
   4  -6   4        0.91       -0.13      0.40 o 
  -5  -5   4        1.10        0.91      0.43 o 
  -4  -5   4       87.21       84.22      1.96 o 
  -3  -5   4        7.62        6.42      0.46 o 
  -2  -5   4       99.29       99.92      2.01 o 
  -1  -5   4       73.21       73.72      1.32 o 
   0  -5   4       34.48       32.58      0.93 o 
   1  -5   4        5.64        5.08      0.45 o 
   2  -5   4       13.50       12.61      0.62 o 
   3  -5   4       67.00       71.15      2.46 o 
   4  -5   4        2.08        2.95      0.54 o 
  -5  -4   4       15.00       12.81      0.71 o 
  -4  -4   4        1.49        1.95      0.33 o 
  -3  -4   4      626.58      605.93      9.29 o 
  -2  -4   4        6.98        5.71      0.39 o 
  -1  -4   4        5.37        5.34      0.33 o 
   0  -4   4       60.13       58.68      1.06 o 
   1  -4   4      318.11      324.71      5.25 o 
   2  -4   4       16.06       15.51      0.64 o 
   3  -4   4        2.88        2.89      0.37 o 
   4  -4   4        0.03       -0.22      0.32 o 
   5  -4   4        0.18        0.08      0.41 o 
  -6  -3   4        5.08        6.80      0.72 o 
  -5  -3   4       10.24       10.71      0.65 o 
  -4  -3   4       38.28       33.54      1.06 o 
  -3  -3   4       35.28       28.41      1.02 o 
  -2  -3   4      153.92      152.86      2.68 o 
  -1  -3   4       22.37       22.90      0.54 o 
   0  -3   4       54.74       54.16      1.08 o 
   1  -3   4        5.85        7.11      0.26 o 
   2  -3   4        6.37        5.21      0.44 o 
   3  -3   4      180.10      182.68      3.26 o 
   4  -3   4        2.78        2.83      0.45 o 
   5  -3   4        2.06        2.47      0.50 o 
   6  -3   4        7.15        5.86      0.73 o 
  -6  -2   4        4.20        5.65      0.71 o 
  -5  -2   4       17.69       16.97      0.79 o 
  -4  -2   4       50.45       45.68      1.56 o 
  -3  -2   4        5.44        5.16      0.37 o 
  -2  -2   4       81.85       77.89      1.57 o 
  -1  -2   4      133.98      147.01      2.12 o 
   0  -2   4        0.25        1.21      0.15 o 
   1  -2   4       80.99       70.49      1.39 o 
   2  -2   4      968.86      969.87     12.31 o 
   3  -2   4      110.21      113.37      1.80 o 
   4  -2   4       19.17       20.66      0.88 o 
   5  -2   4        0.00       -0.07      0.45 o 
   6  -2   4       17.17       17.02      1.06 o 
  -6  -1   4        7.67        8.31      0.79 o 
  -5  -1   4        4.89        3.11      0.51 o 
  -4  -1   4        0.53        0.87      0.28 o 
  -3  -1   4       13.55       11.97      0.68 o 
  -2  -1   4      194.80      207.45      2.89 o 
  -1  -1   4      100.09       93.47      1.42 o 
   0  -1   4      102.50      113.47      1.64 o 
   1  -1   4      337.84      346.80      5.34 o 
   2  -1   4      298.30      326.22      4.31 o 
   3  -1   4       94.08       97.30      1.57 o 
   4  -1   4       52.84       49.00      1.06 o 
   5  -1   4        1.81        1.61      0.30 o 
   6  -1   4        0.15        0.34      0.38 o 
  -6   0   4        7.44        8.30      0.82 o 
  -5   0   4       40.60       33.93      1.44 o 
  -4   0   4       34.98       28.80      0.93 o 
  -3   0   4       41.65       44.36      0.89 o 
  -2   0   4      128.39      143.52      3.09 o 
  -1   0   4     1859.64     2012.25     25.05 o 
   0   0   4        3.77        4.37      0.19 o 
   1   0   4       39.70       44.80      0.75 o 
   2   0   4       30.48       23.49      0.49 o 
   3   0   4      113.80       95.82      1.53 o 
   4   0   4      221.24      218.87      3.18 o 
   5   0   4        2.66        2.10      0.48 o 
   6   0   4        0.02        0.63      0.38 o 
  -5   1   4        1.36        1.08      0.47 o 
  -4   1   4        0.37        0.55      0.33 o 
  -3   1   4       98.05       99.79      1.65 o 
  -2   1   4      214.53      232.84      3.22 o 
  -1   1   4       13.53       14.26      0.38 o 
   0   1   4       29.99       37.04      1.85 o 
   1   1   4      649.17      660.02      8.35 o 
   2   1   4      774.42      799.02     10.12 o 
   3   1   4       93.59       92.44      1.47 o 
   4   1   4       25.94       23.51      0.96 o 
   5   1   4        9.73       11.55      0.72 o 
   6   1   4        0.61        0.34      0.29 o 
   7   1   4      109.47      119.33      4.49 o 
  -5   2   4       64.44       62.28      2.56 o 
  -4   2   4       27.37       28.30      0.95 o 
  -3   2   4       19.28       19.33      0.89 o 
  -2   2   4       17.26       20.68      0.51 o 
  -1   2   4       49.14       43.26      0.78 o 
   0   2   4      989.48     1018.83     14.74 o 
   1   2   4      521.07      548.37      6.99 o 
   2   2   4        0.00        0.22      0.15 o 
   3   2   4      191.58      197.71      2.78 o 
   4   2   4      334.08      360.94      4.91 o 
   5   2   4       31.41       28.53      1.25 o 
   6   2   4        7.40        8.64      0.99 o 
   7   2   4       26.76       31.40      1.39 o 
  -5   3   4        0.08        0.10      0.38 o 
  -4   3   4        2.85        3.36      0.39 o 
  -3   3   4      285.08      289.00      4.82 o 
  -2   3   4        1.19        1.64      0.33 o 
  -1   3   4       10.44       11.19      0.38 o 
   0   3   4        4.28        3.12      0.19 o 
   1   3   4      532.32      602.47      7.70 o 
   2   3   4      903.97      947.53     13.99 o 
   3   3   4      267.61      264.29      3.60 o 
   4   3   4        1.67        2.07      0.22 o 
   5   3   4       30.27       24.79      1.05 o 
   6   3   4       21.52       23.32      1.11 o 
   7   3   4       16.87       20.23      1.13 o 
  -5   4   4       18.10       17.36      1.10 o 
  -4   4   4        0.68        1.16      0.35 o 
  -3   4   4       55.05       57.43      1.47 o 
  -2   4   4        0.10        0.31      0.23 o 
  -1   4   4       24.85       21.87      0.69 o 
   0   4   4      846.52      904.15     11.48 o 
   1   4   4        0.48        0.89      0.14 o 
   2   4   4      360.16      366.68      5.74 o 
   3   4   4        0.03        0.34      0.22 o 
   4   4   4       19.10       18.18      0.69 o 
   5   4   4       54.40       49.98      1.33 o 
   6   4   4       38.27       36.99      1.46 o 
   7   4   4       48.32       55.08      2.47 o 
  -4   5   4       41.88       41.21      1.34 o 
  -3   5   4       37.83       35.83      1.15 o 
  -2   5   4        7.63        7.62      0.54 o 
  -1   5   4       42.08       40.57      1.07 o 
   0   5   4      174.15      175.95      2.56 o 
   1   5   4       23.25       20.68      0.52 o 
   2   5   4      135.98      135.96      3.07 o 
   3   5   4       65.63       66.85      1.50 o 
   4   5   4      148.21      145.46      3.40 o 
   5   5   4       47.50       50.93      1.72 o 
   6   5   4       20.80       17.23      1.01 o 
  -4   6   4        0.26        0.57      0.35 o 
  -3   6   4        9.53       10.57      0.65 o 
  -2   6   4       18.60       20.92      0.82 o 
  -1   6   4        0.00       -0.05      0.22 o 
   0   6   4        4.98        5.16      0.37 o 
   1   6   4        5.23        4.72      0.30 o 
   2   6   4      282.15      275.53      6.52 o 
   3   6   4      131.04      127.31      2.47 o 
   4   6   4        5.90        6.17      0.58 o 
   5   6   4        9.57        6.95      0.66 o 
   6   6   4        2.59        3.23      0.52 o 
  -3   7   4        1.39        1.38      0.38 o 
  -2   7   4        0.10        0.10      0.26 o 
  -1   7   4       58.69       56.64      1.46 o 
   0   7   4       31.82       29.23      0.93 o 
   1   7   4       26.25       26.48      0.87 o 
   2   7   4        8.37        9.05      0.54 o 
   3   7   4       11.10       10.80      0.56 o 
   4   7   4       23.97       23.30      1.14 o 
   5   7   4       30.70       35.15      1.52 o 
   6   7   4        0.05       -0.35      0.39 o 
  -2   8   4        1.12        0.70      0.38 o 
  -1   8   4        1.08        0.92      0.29 o 
   0   8   4        5.69        5.91      0.60 o 
   1   8   4        5.63        5.72      0.58 o 
   2   8   4      101.77      102.94      2.23 o 
   3   8   4        6.49        7.23      0.51 o 
   4   8   4       20.59       22.03      1.15 o 
   5   8   4       17.85       18.12      1.13 o 
  -1   9   4        0.84        1.65      0.44 o 
   0   9   4        1.20        1.40      0.69 o 
   1   9   4        2.35        3.16      0.54 o 
   2   9   4        1.89        1.45      0.40 o 
   3   9   4        1.01        1.40      0.35 o 
   4   9   4        0.55        1.55      0.70 o 
   1  10   4        0.79        1.71      0.50 o 
   2  10   4        0.28        0.51      0.42 o 
   3  10   4        0.04       -0.01      0.44 o 
  -2  -8   5        0.39        0.78      0.45 o 
  -1  -8   5        6.01        6.82      0.71 o 
   0  -8   5        3.59        4.72      0.86 o 
   1  -8   5        0.43        0.56      0.38 o 
  -3  -7   5        0.26        0.19      0.35 o 
  -2  -7   5       28.66       31.77      1.39 o 
  -1  -7   5        0.12        0.51      0.37 o 
   0  -7   5       13.39       13.74      0.70 o 
   1  -7   5        0.63        0.52      0.31 o 
   2  -7   5       10.76       14.72      1.95 o 
  -4  -6   5        5.35        4.32      0.47 o 
  -3  -6   5        4.20        4.30      0.45 o 
  -2  -6   5      181.88      179.96      4.18 o 
  -1  -6   5        0.33       -0.28      0.32 o 
   0  -6   5       11.27       11.56      0.65 o 
   1  -6   5       24.95       24.19      0.89 o 
   2  -6   5       15.46       16.20      0.97 o 
   3  -6   5       17.93       18.98      1.71 o 
  -5  -5   5        0.29        0.27      0.34 o 
  -4  -5   5       10.29        9.20      0.77 o 
  -3  -5   5      128.50      132.09      2.64 o 
  -2  -5   5       99.14      103.96      2.70 o 
  -1  -5   5       36.54       32.85      1.24 o 
   0  -5   5       14.65       13.05      0.74 o 
   1  -5   5       17.94       16.74      0.70 o 
   2  -5   5        4.02        4.64      0.68 o 
   3  -5   5       15.08       16.93      1.01 o 
   4  -5   5       11.51       11.84      0.91 o 
  -5  -4   5       25.34       25.85      1.05 o 
  -4  -4   5        8.52        8.55      0.77 o 
  -3  -4   5      110.43      115.51      2.34 o 
  -2  -4   5      108.03      110.09      2.17 o 
  -1  -4   5       31.35       29.45      1.90 o 
   0  -4   5        3.92        5.11      0.47 o 
   1  -4   5       12.14       10.11      0.62 o 
   2  -4   5       13.00       13.42      0.62 o 
   3  -4   5       33.84       34.62      1.09 o 
   4  -4   5        0.02       -0.27      0.35 o 
   5  -4   5        1.48        2.35      0.53 o 
  -5  -3   5        0.13        0.21      0.30 o 
  -4  -3   5       44.37       43.81      1.28 o 
  -3  -3   5       88.91       79.46      1.76 o 
  -2  -3   5      127.37      120.20      2.27 o 
  -1  -3   5        3.22        2.56      0.25 o 
   0  -3   5        1.09        1.08      0.17 o 
   1  -3   5       21.03       18.50      1.13 o 
   2  -3   5      160.97      153.77      2.81 o 
   3  -3   5       60.99       53.61      1.97 o 
   4  -3   5       47.68       46.94      1.31 o 
   5  -3   5        1.30        1.48      0.59 o 
  -5  -2   5       14.21       13.50      0.73 o 
  -4  -2   5      192.66      184.66      3.42 o 
  -3  -2   5       18.91       16.13      0.65 o 
  -2  -2   5       47.16       49.85      1.18 o 
  -1  -2   5      200.66      223.46      3.12 o 
   0  -2   5      365.43      410.89      5.40 o 
   1  -2   5      156.91      182.32      3.10 o 
   2  -2   5       80.50       76.54      1.59 o 
   3  -2   5       15.63       16.39      1.44 o 
   4  -2   5        1.87        2.08      0.30 o 
   5  -2   5        0.41        0.23      0.32 o 
   6  -2   5        5.81        5.37      0.65 o 
  -5  -1   5        8.86        8.58      0.88 o 
  -4  -1   5       68.94       55.93      1.44 o 
  -3  -1   5        1.28        1.45      0.31 o 
  -2  -1   5       41.58       43.12      0.95 o 
  -1  -1   5        2.55        3.19      0.22 o 
   0  -1   5        1.27        1.96      0.18 o 
   1  -1   5       66.17       79.49      2.18 o 
   2  -1   5      161.18      171.84      2.94 o 
   3  -1   5       19.29       18.13      0.49 o 
   4  -1   5       65.87       69.54      1.73 o 
   5  -1   5        2.49        2.45      0.40 o 
   6  -1   5        8.50        9.10      0.78 o 
  -5   0   5       32.71       28.15      1.35 o 
  -4   0   5        0.40        0.04      0.35 o 
  -3   0   5        2.97        1.36      0.24 o 
  -2   0   5        1.67        3.32      0.23 o 
  -1   0   5       83.45       99.05      1.53 o 
   0   0   5        3.95        3.33      0.20 o 
   1   0   5      135.11      133.21      1.90 o 
   2   0   5      213.79      209.21      2.88 o 
   3   0   5       14.95       12.64      0.40 o 
   4   0   5        5.46        5.55      0.32 o 
   5   0   5       19.62       20.26      0.78 o 
   6   0   5        2.09        3.44      0.40 o 
  -5   1   5        4.03        3.34      0.58 o 
  -4   1   5      176.49      175.64      4.09 o 
  -3   1   5       17.16       15.62      0.51 o 
  -2   1   5       31.23       28.59      0.65 o 
  -1   1   5      139.58      124.17      2.13 o 
   0   1   5       74.26       85.08      1.31 o 
   1   1   5      647.48      677.95      8.62 o 
   2   1   5      312.59      337.26      4.46 o 
   3   1   5        0.12        0.37      0.15 o 
   4   1   5        4.16        3.56      0.27 o 
   5   1   5       25.71       27.96      0.90 o 
   6   1   5        0.88        1.13      0.40 o 
  -5   2   5        0.58        1.42      0.48 o 
  -4   2   5        1.71        1.53      0.41 o 
  -3   2   5        1.06        0.47      0.27 o 
  -2   2   5        4.46        5.21      0.28 o 
  -1   2   5      217.07      219.57      3.04 o 
   0   2   5        0.52        0.58      0.18 o 
   1   2   5      352.89      387.50      5.30 o 
   2   2   5        1.30        0.71      0.14 o 
   3   2   5        0.93        0.26      0.14 o 
   4   2   5        2.33        1.33      0.21 o 
   5   2   5        0.55        1.64      0.26 o 
   6   2   5        0.32        0.41      0.27 o 
   7   2   5        0.28       -0.09      0.67 o 
  -5   3   5        0.00        0.70      0.42 o 
  -4   3   5        8.57        8.65      0.72 o 
  -3   3   5        4.07        3.70      0.43 o 
  -2   3   5        6.62        6.86      0.43 o 
  -1   3   5       93.27       90.97      1.46 o 
   0   3   5      461.02      515.59      6.68 o 
   1   3   5      389.11      446.29      5.80 o 
   2   3   5      488.55      496.13      7.56 o 
   3   3   5        0.73        0.57      0.14 o 
   4   3   5        5.36        4.90      0.36 o 
   5   3   5        2.61        2.50      0.32 o 
   6   3   5        0.05        0.51      0.29 o 
   7   3   5       61.44       68.66      2.46 o 
  -4   4   5       23.75       24.01      0.97 o 
  -3   4   5      345.08      353.21      7.13 o 
  -2   4   5      240.99      240.29      4.09 o 
  -1   4   5       32.29       31.56      0.88 o 
   0   4   5        7.93        7.18      0.30 o 
   1   4   5       84.23       82.46      1.31 o 
   2   4   5      117.11      113.99      2.13 o 
   3   4   5       46.43       44.79      1.13 o 
   4   4   5        0.24        0.24      0.24 o 
   5   4   5        5.04        5.65      0.44 o 
   6   4   5        7.33        8.77      0.72 o 
   7   4   5       23.99       30.46      1.42 o 
  -4   5   5        2.53        3.27      0.45 o 
  -3   5   5       31.57       31.93      1.40 o 
  -2   5   5        0.50        0.85      0.26 o 
  -1   5   5        0.15       -0.01      0.22 o 
   0   5   5       71.61       79.65      1.62 o 
   1   5   5       54.13       51.24      1.19 o 
   2   5   5        1.46        1.76      0.43 o 
   3   5   5       17.48       16.80      1.00 o 
   4   5   5       18.76       17.75      0.72 o 
   5   5   5      109.23      107.21      2.82 o 
   6   5   5       53.71       46.38      1.71 o 
  -3   6   5       36.37       36.95      1.24 o 
  -2   6   5        2.03        1.93      0.34 o 
  -1   6   5        6.25        6.45      0.45 o 
   0   6   5        5.59        5.38      0.85 o 
   1   6   5        0.07        0.48      0.25 o 
   2   6   5      831.72      831.63     12.57 o 
   3   6   5      205.93      213.26      3.75 o 
   4   6   5       18.91       17.30      0.74 o 
   5   6   5        0.00        0.30      0.33 o 
   6   6   5        7.60        7.46      0.73 o 
  -3   7   5        0.07        0.23      0.33 o 
  -2   7   5       32.99       32.74      1.13 o 
  -1   7   5        1.97        3.08      0.38 o 
   0   7   5      105.42       97.46      2.61 o 
   1   7   5        7.95        7.78      0.63 o 
   2   7   5       19.03       18.85      0.75 o 
   3   7   5       16.46       16.50      0.73 o 
   4   7   5       14.91       15.08      0.72 o 
   5   7   5       27.10       25.94      1.28 o 
   6   7   5        0.03       -0.20      0.43 o 
  -2   8   5        0.03        1.09      0.36 o 
  -1   8   5       39.78       33.47      1.43 o 
   0   8   5        0.32        0.86      0.39 o 
   1   8   5       12.36       13.43      0.85 o 
   2   8   5       45.34       44.42      1.27 o 
   3   8   5       16.21       17.09      0.76 o 
   4   8   5       15.10       16.71      0.79 o 
   5   8   5        9.40        6.53      0.73 o 
  -1   9   5        0.12        0.19      0.39 o 
   0   9   5       18.89       18.19      1.06 o 
   1   9   5       12.67       13.79      1.00 o 
   2   9   5        2.26        2.47      0.45 o 
   3   9   5       10.75       12.88      0.77 o 
   4   9   5        4.70        7.81      0.75 o 
   1  10   5        6.63        8.72      0.79 o 
   2  10   5        2.31        3.15      0.58 o 
  -3  -7   6       13.77       14.13      0.97 o 
  -2  -7   6        0.00        0.38      0.41 o 
  -1  -7   6        6.47        6.99      0.69 o 
   0  -7   6       28.63       30.18      2.41 o 
   1  -7   6        8.14        8.37      0.61 o 
   2  -7   6        3.64        2.32      0.89 o 
  -4  -6   6        0.46        0.21      0.34 o 
  -3  -6   6       13.84       12.47      0.88 o 
  -2  -6   6       50.14       49.90      1.80 o 
  -1  -6   6       12.03       13.82      0.88 o 
   0  -6   6        4.97        4.44      0.53 o 
   1  -6   6       10.43        9.59      0.60 o 
   2  -6   6        3.88        3.79      0.65 o 
   3  -6   6       11.63       14.01      0.99 o 
  -4  -5   6        0.65        0.30      0.44 o 
  -3  -5   6        6.81        7.36      0.53 o 
  -2  -5   6      343.56      361.30      7.40 o 
  -1  -5   6       32.31       33.18      1.30 o 
   0  -5   6       50.02       44.20      1.53 o 
   1  -5   6        2.54        2.94      0.36 o 
   2  -5   6       63.88       62.85      1.66 o 
   3  -5   6       21.21       21.33      1.15 o 
   4  -5   6        0.54        1.16      0.59 o 
  -5  -4   6       11.72       15.01      1.23 o 
  -4  -4   6       15.44       14.48      0.75 o 
  -3  -4   6        4.15        3.99      0.41 o 
  -2  -4   6      337.64      344.90      5.60 o 
  -1  -4   6        0.09        0.00      0.27 o 
   0  -4   6        6.47        4.12      0.81 o 
   1  -4   6        4.79        4.75      0.41 o 
   2  -4   6        0.30        0.01      0.27 o 
   3  -4   6       46.16       49.37      1.39 o 
   4  -4   6       21.44       20.93      1.16 o 
   5  -4   6        0.64        1.25      0.47 o 
  -5  -3   6        8.04       11.53      0.72 o 
  -4  -3   6        3.44        2.65      0.38 o 
  -3  -3   6        1.86        1.77      0.30 o 
  -2  -3   6      323.24      322.80      5.24 o 
  -1  -3   6      102.19      103.03      5.34 o 
   0  -3   6       71.62       70.08      1.53 o 
   1  -3   6       40.40       41.22      1.10 o 
   2  -3   6       14.12       13.10      0.62 o 
   3  -3   6      615.60      595.86     22.52 o 
   4  -3   6        2.91        3.07      0.40 o 
   5  -3   6        4.23        4.60      0.61 o 
  -5  -2   6        4.46        5.53      0.69 o 
  -4  -2   6       42.73       40.11      1.23 o 
  -3  -2   6       12.33       10.95      0.64 o 
  -2  -2   6       14.04       12.27      0.56 o 
  -1  -2   6      133.45      145.36      2.19 o 
   0  -2   6        3.88        2.59      0.22 o 
   1  -2   6      296.17      318.53      5.13 o 
   2  -2   6       82.36       74.17      1.59 o 
   3  -2   6       30.65       28.57      1.55 o 
   4  -2   6       35.62       35.09      1.09 o 
   5  -2   6        0.05        0.20      0.31 o 
   6  -2   6        4.11        3.50      0.58 o 
  -5  -1   6        0.54        0.44      0.42 o 
  -4  -1   6       50.19       40.28      1.21 o 
  -3  -1   6       54.48       45.62      2.16 o 
  -2  -1   6      132.63      138.80      2.53 o 
  -1  -1   6       28.72       35.44      0.76 o 
   0  -1   6      605.27      712.89      9.16 o 
   1  -1   6       18.61       14.90      0.55 o 
   2  -1   6        0.12        0.38      0.19 o 
   3  -1   6      148.17      147.27      4.21 o 
   4  -1   6       17.21       13.37      1.03 o 
   5  -1   6       19.13       15.93      0.73 o 
   6  -1   6        0.41        0.40      0.54 o 
  -5   0   6       29.00       31.87      1.47 o 
  -4   0   6       60.96       61.42      2.29 o 
  -3   0   6        5.44        3.67      0.65 o 
  -2   0   6       47.28       45.08      0.91 o 
  -1   0   6      245.52      258.57      3.58 o 
   0   0   6       16.34       21.28      0.52 o 
   1   0   6      396.11      397.01      5.21 o 
   2   0   6       65.60       67.66      1.12 o 
   3   0   6       61.08       55.30      1.02 o 
   4   0   6       32.18       31.40      1.36 o 
   5   0   6        4.03        3.55      0.37 o 
   6   0   6       11.45       11.94      0.66 o 
  -5   1   6       28.31       22.98      1.51 o 
  -4   1   6        0.10        0.73      0.37 o 
  -3   1   6       42.96       39.26      1.40 o 
  -2   1   6       11.15       10.38      0.40 o 
  -1   1   6       16.35       14.51      0.45 o 
   0   1   6       79.19       81.99      1.32 o 
   1   1   6       43.70       44.20      0.82 o 
   2   1   6       54.44       53.36      0.95 o 
   3   1   6       11.24       12.10      0.40 o 
   4   1   6       56.82       49.91      1.22 o 
   5   1   6       98.26       90.12      1.95 o 
   6   1   6        4.26        4.29      0.54 o 
  -5   2   6        1.07        1.91      0.54 o 
  -4   2   6        0.04        0.43      0.35 o 
  -3   2   6        9.91        9.54      0.61 o 
  -2   2   6       60.99       54.99      1.07 o 
  -1   2   6       61.46       57.64      1.06 o 
   0   2   6       11.48       11.12      0.43 o 
   1   2   6      116.12      124.21      1.84 o 
   2   2   6      204.81      230.18      3.17 o 
   3   2   6       18.08       14.54      0.48 o 
   4   2   6      184.41      191.36      2.83 o 
   5   2   6        7.43        5.29      0.52 o 
   6   2   6        0.20       -0.19      0.29 o 
  -4   3   6        6.57        7.67      0.87 o 
  -3   3   6        4.42        5.81      0.67 o 
  -2   3   6      475.50      499.13      7.76 o 
  -1   3   6      127.20      123.86      1.92 o 
   0   3   6       15.20       13.04      0.41 o 
   1   3   6      113.79      116.47      1.75 o 
   2   3   6      208.17      210.66      3.52 o 
   3   3   6        0.07        0.01      0.17 o 
   4   3   6       23.80       22.93      0.79 o 
   5   3   6        4.96        5.69      0.43 o 
   6   3   6        2.65        3.26      0.40 o 
   7   3   6        8.28       10.07      1.25 o 
  -4   4   6       11.12       11.65      0.89 o 
  -3   4   6       31.19       29.78      1.03 o 
  -2   4   6       19.91       18.35      0.73 o 
  -1   4   6       14.02       10.83      1.17 o 
   0   4   6       21.17       22.95      0.58 o 
   1   4   6        5.60        6.95      0.29 o 
   2   4   6        8.58        8.37      0.43 o 
   3   4   6       72.27       71.88      1.58 o 
   4   4   6       44.96       46.80      1.24 o 
   5   4   6        3.81        4.75      0.42 o 
   6   4   6        2.93        2.65      0.38 o 
  -4   5   6        2.95        2.55      0.46 o 
  -3   5   6        1.71        2.09      0.38 o 
  -2   5   6       61.92       65.33      1.61 o 
  -1   5   6       10.14        9.13      0.89 o 
   0   5   6       30.67       24.49      1.22 o 
   1   5   6       33.80       32.80      1.02 o 
   2   5   6       37.40       33.57      0.96 o 
   3   5   6      562.38      510.53     12.90 o 
   4   5   6      206.84      214.51      3.83 o 
   5   5   6       39.61       39.34      1.62 o 
   6   5   6       10.26        9.44      0.77 o 
  -3   6   6        1.60        2.59      0.42 o 
  -2   6   6        2.84        2.65      0.43 o 
  -1   6   6       40.94       36.43      1.38 o 
   0   6   6       18.03       14.88      0.81 o 
   1   6   6        5.97        5.77      0.40 o 
   2   6   6       29.83       28.91      0.91 o 
   3   6   6        1.76        1.80      0.32 o 
   4   6   6        1.19        1.24      0.31 o 
   5   6   6        5.18        5.66      0.79 o 
   6   6   6        6.26        7.50      0.74 o 
  -2   7   6        2.58        3.17      0.41 o 
  -1   7   6        7.29        5.54      0.59 o 
   0   7   6      100.69       95.72      3.46 o 
   1   7   6        1.00        0.84      0.31 o 
   2   7   6       37.22       31.00      1.62 o 
   3   7   6      184.68      177.19      3.33 o 
   4   7   6       34.28       34.03      1.13 o 
   5   7   6       13.66       13.39      0.73 o 
   6   7   6        1.41        2.25      0.50 o 
  -2   8   6        0.13        0.62      0.44 o 
  -1   8   6       11.26       10.39      0.81 o 
   0   8   6       10.25       11.45      0.81 o 
   1   8   6        1.21        1.19      0.38 o 
   2   8   6        3.77        4.24      0.41 o 
   3   8   6        5.29        4.77      0.46 o 
   4   8   6        0.05        0.08      0.30 o 
   5   8   6       27.66       32.09      1.49 o 
   0   9   6        1.06        0.37      0.44 o 
   1   9   6        0.14        0.22      0.39 o 
   2   9   6        0.38        0.64      0.94 o 
   3   9   6        0.50        0.68      0.35 o 
   4   9   6        1.71        1.53      0.41 o 
  -2  -7   7       19.52       19.33      1.93 o 
  -1  -7   7        5.04        4.65      0.76 o 
   0  -7   7        5.56        5.03      0.79 o 
   1  -7   7       10.27       10.96      1.16 o 
  -3  -6   7        0.88        0.31      0.75 o 
  -2  -6   7       15.67       15.98      1.02 o 
  -1  -6   7      104.91      108.21      3.51 o 
   0  -6   7       11.18        9.60      0.88 o 
   1  -6   7        0.93        0.82      0.33 o 
   2  -6   7        0.15        0.47      0.45 o 
   3  -6   7        7.88        7.20      0.80 o 
  -4  -5   7       35.39       41.21      1.72 o 
  -3  -5   7        0.00       -0.33      0.77 o 
  -2  -5   7       47.81       50.86      1.81 o 
  -1  -5   7        0.89        0.51      0.39 o 
   0  -5   7       78.02       78.28      3.71 o 
   1  -5   7       14.11       13.09      0.68 o 
   2  -5   7        5.14        4.83      0.47 o 
   3  -5   7        0.94        1.15      0.38 o 
   4  -5   7        1.40        2.46      0.56 o 
  -4  -4   7        0.30        1.11      0.36 o 
  -3  -4   7       13.20       13.30      0.69 o 
  -2  -4   7       15.50       16.33      1.24 o 
  -1  -4   7       10.48       10.02      1.17 o 
   0  -4   7        4.31        3.61      0.38 o 
   1  -4   7        1.68        1.75      0.60 o 
   2  -4   7        0.32        0.70      0.30 o 
   3  -4   7        0.57        1.81      0.53 o 
   4  -4   7       57.04       50.41      1.93 o 
  -4  -3   7        0.71        0.97      0.33 o 
  -3  -3   7       61.09       58.00      1.52 o 
  -2  -3   7       37.22       35.54      1.06 o 
  -1  -3   7        3.01        4.67      0.52 o 
   0  -3   7       20.80       23.82      0.81 o 
   1  -3   7       62.06       62.55      1.50 o 
   2  -3   7       12.38       13.96      0.66 o 
   3  -3   7       75.45       73.42      1.76 o 
   4  -3   7        1.43        1.98      0.52 o 
   5  -3   7        8.30        8.10      0.77 o 
  -5  -2   7        0.31        0.64      0.68 o 
  -4  -2   7        0.63        1.30      0.34 o 
  -3  -2   7       37.33       33.22      1.06 o 
  -2  -2   7       65.97       62.05      1.48 o 
  -1  -2   7        8.65        9.56      0.40 o 
   0  -2   7       58.71       47.29      1.18 o 
   1  -2   7       65.42       66.51      1.49 o 
   2  -2   7       18.08       15.97      0.67 o 
   3  -2   7       19.81       18.27      0.75 o 
   4  -2   7       10.33        8.48      0.61 o 
   5  -2   7        0.23        1.21      0.31 o 
  -5  -1   7        0.01        1.03      0.47 o 
  -4  -1   7        7.36        5.78      0.52 o 
  -3  -1   7        0.00        0.08      0.28 o 
  -2  -1   7      400.14      402.89      6.37 o 
  -1  -1   7       49.45       52.72      1.05 o 
   0  -1   7      136.45      136.53      2.09 o 
   1  -1   7        1.30        1.08      0.25 o 
   2  -1   7       38.87       35.65      0.99 o 
   3  -1   7       93.96       87.85      2.74 o 
   4  -1   7        2.49        2.73      0.34 o 
   5  -1   7        3.20        3.95      0.42 o 
   6  -1   7        9.24        7.33      0.70 o 
  -5   0   7        0.10        0.42      0.43 o 
  -4   0   7      137.93      123.34      3.23 o 
  -3   0   7      167.83      144.75      3.43 o 
  -2   0   7       72.90       71.73      1.93 o 
  -1   0   7        5.16        6.60      0.48 o 
   0   0   7       61.18       66.50      1.18 o 
   1   0   7      120.41      125.82      1.90 o 
   2   0   7      237.75      230.97      3.86 o 
   3   0   7       40.64       34.70      1.74 o 
   4   0   7        0.24        0.45      0.25 o 
   5   0   7        2.61        4.01      0.40 o 
   6   0   7       31.53       31.28      1.40 o 
  -5   1   7       13.42       14.27      1.03 o 
  -4   1   7       28.23       24.75      1.24 o 
  -3   1   7        6.97        5.47      0.60 o 
  -2   1   7       32.12       30.67      1.10 o 
  -1   1   7        0.22        0.25      0.18 o 
   0   1   7      124.62      137.14      2.08 o 
   1   1   7      201.06      211.13      3.47 o 
   2   1   7       58.28       50.89      0.95 o 
   3   1   7        1.15        0.70      0.32 o 
   4   1   7        0.11        0.47      0.23 o 
   5   1   7        0.26        0.99      0.36 o 
   6   1   7       30.33       26.63      1.25 o 
  -4   2   7       10.06        9.04      0.76 o 
  -3   2   7        5.30        4.81      0.55 o 
  -2   2   7      106.27      110.92      1.85 o 
  -1   2   7       31.32       30.42      0.73 o 
   0   2   7        7.72        9.01      0.43 o 
   1   2   7      237.36      252.79      4.37 o 
   2   2   7      353.69      353.60      4.74 o 
   3   2   7        8.74        9.81      0.38 o 
   4   2   7        6.80        8.16      0.45 o 
   5   2   7        0.22        0.65      0.36 o 
   6   2   7        0.15        0.58      0.39 o 
  -4   3   7       16.79       18.79      1.97 o 
  -3   3   7       35.99       38.55      1.19 o 
  -2   3   7      262.97      262.37      4.44 o 
  -1   3   7      190.38      180.22      2.84 o 
   0   3   7      147.29      155.99      2.69 o 
   1   3   7      136.75      139.69      2.09 o 
   2   3   7        1.81        1.74      0.33 o 
   3   3   7       19.00       19.04      1.15 o 
   4   3   7        3.74        4.14      0.51 o 
   5   3   7        0.13       -0.21      0.22 o 
   6   3   7        3.87        3.44      0.41 o 
  -4   4   7        0.59        1.07      0.62 o 
  -3   4   7        1.31        1.65      0.36 o 
  -2   4   7       32.74       32.41      1.03 o 
  -1   4   7        9.95        9.80      0.96 o 
   0   4   7       49.16       55.64      1.07 o 
   1   4   7       23.97       16.89      0.48 o 
   2   4   7       73.50       72.83      2.24 o 
   3   4   7        0.74        0.35      0.23 o 
   4   4   7       20.64       19.29      1.12 o 
   5   4   7        2.57        3.49      0.38 o 
   6   4   7        1.01        1.57      0.37 o 
  -3   5   7       22.85       20.46      0.91 o 
  -2   5   7       16.66       15.95      0.74 o 
  -1   5   7       24.82       21.85      1.03 o 
   0   5   7        4.33        4.41      0.36 o 
   1   5   7       13.32       10.53      0.65 o 
   2   5   7       18.52       13.61      0.73 o 
   3   5   7      207.21      201.25      4.33 o 
   4   5   7       52.74       51.63      1.39 o 
   5   5   7        0.07        0.67      0.29 o 
   6   5   7        5.28        5.82      0.65 o 
  -3   6   7       12.69       13.63      0.79 o 
  -2   6   7        0.10        0.56      0.31 o 
  -1   6   7        8.61        5.94      0.98 o 
   0   6   7       12.70        8.36      0.65 o 
   1   6   7        3.63        1.77      0.91 o 
   2   6   7       10.45       11.08      0.57 o 
   3   6   7       71.31       71.51      1.70 o 
   4   6   7       76.56       76.14      1.82 o 
   5   6   7        0.33        0.48      0.32 o 
   6   6   7        3.47        4.37      0.65 o 
  -2   7   7       10.43       10.83      0.94 o 
  -1   7   7        2.97        1.85      0.42 o 
   0   7   7        8.13        6.17      1.47 o 
   1   7   7       19.89       16.99      0.94 o 
   2   7   7        1.66        2.11      0.33 o 
   3   7   7       17.91       17.29      0.76 o 
   4   7   7        1.39        1.83      0.41 o 
   5   7   7        6.33        5.95      0.71 o 
   6   7   7        0.24        0.83      0.44 o 
  -1   8   7        6.24        5.01      0.63 o 
   0   8   7        0.35        0.08      0.38 o 
   1   8   7       16.09       17.44      1.23 o 
   2   8   7       30.38       26.71      1.25 o 
   3   8   7        0.03        0.02      0.29 o 
   4   8   7        6.21        7.01      0.55 o 
   5   8   7        0.58        0.60      0.37 o 
   0   9   7        2.52        1.71      0.54 o 
   1   9   7        3.54        3.59      0.56 o 
   2   9   7       28.10       30.86      1.43 o 
   3   9   7        7.23        8.65      0.62 o 
   4   9   7        1.65        2.58      0.42 o 
  -2  -6   8        8.99        8.72      1.09 o 
  -1  -6   8      111.50      114.55      3.45 o 
   0  -6   8       25.40       25.05      1.27 o 
   1  -6   8        0.00        0.32      0.36 o 
   2  -6   8        0.00        0.13      0.57 o 
  -3  -5   8        7.13        7.49      0.75 o 
  -2  -5   8        7.84        7.94      0.75 o 
  -1  -5   8       34.53       34.87      1.47 o 
   0  -5   8       12.96       12.58      1.03 o 
   1  -5   8        5.78        5.66      0.88 o 
   2  -5   8        0.00        0.19      0.32 o 
   3  -5   8        0.24        0.21      0.31 o 
  -3  -4   8        0.21        0.21      0.37 o 
  -2  -4   8       58.74       63.07      2.09 o 
  -1  -4   8       14.95       14.44      1.05 o 
   0  -4   8       58.33       58.74      1.91 o 
   1  -4   8       15.21       13.86      0.70 o 
   2  -4   8        5.16        5.56      0.60 o 
   3  -4   8       15.73       14.21      0.76 o 
   4  -4   8       42.42       40.71      1.73 o 
  -4  -3   8        4.68        6.81      0.92 o 
  -3  -3   8        8.10        7.41      0.55 o 
  -2  -3   8       60.66       60.33      1.95 o 
  -1  -3   8        1.01        0.89      0.35 o 
   0  -3   8      117.42      115.23      2.38 o 
   1  -3   8        7.32        6.19      0.46 o 
   2  -3   8       38.91       38.44      1.46 o 
   3  -3   8        4.08        4.72      0.47 o 
   4  -3   8       17.96       14.72      0.77 o 
   5  -3   8        1.10        0.84      0.49 o 
  -4  -2   8        0.04        0.66      0.42 o 
  -3  -2   8       62.80       54.80      1.48 o 
  -2  -2   8        4.34        4.87      0.53 o 
  -1  -2   8        7.69        6.58      0.60 o 
   0  -2   8       30.20       23.10      0.81 o 
   1  -2   8      164.14      164.43      3.04 o 
   2  -2   8        0.09        0.35      0.25 o 
   3  -2   8       17.40       17.39      0.79 o 
   4  -2   8        6.40        6.82      0.52 o 
   5  -2   8       41.13       41.45      1.33 o 
  -4  -1   8       23.03       27.40      1.33 o 
  -3  -1   8       14.58       18.03      0.78 o 
  -2  -1   8      414.29      387.81     16.23 o 
  -1  -1   8        2.57        3.89      0.31 o 
   0  -1   8       34.78       37.38      1.05 o 
   1  -1   8        0.37        0.63      0.23 o 
   2  -1   8       89.00       78.09      1.72 o 
   3  -1   8      361.37      330.01     12.87 o 
   4  -1   8        0.14        0.54      0.28 o 
   5  -1   8        0.01        0.12      0.29 o 
   6  -1   8        0.85        1.20      1.01 o 
  -4   0   8        0.62        1.32      0.41 o 
  -3   0   8        5.30        3.94      0.41 o 
  -2   0   8        1.09        1.27      0.29 o 
  -1   0   8       29.52       29.68      0.78 o 
   0   0   8        0.27        0.09      0.20 o 
   1   0   8       13.27       15.69      0.61 o 
   2   0   8       24.74       22.13      1.77 o 
   3   0   8      168.29      161.31      4.68 o 
   4   0   8        1.69        1.62      0.33 o 
   5   0   8        0.48        0.59      0.29 o 
   6   0   8        8.34        8.95      0.78 o 
  -4   1   8        2.11        2.76      0.90 o 
  -3   1   8        4.78        4.76      0.54 o 
  -2   1   8       59.17       61.93      1.83 o 
  -1   1   8      156.83      166.48      2.56 o 
   0   1   8        7.83       10.42      0.41 o 
   1   1   8      119.09      125.12      2.28 o 
   2   1   8       50.14       48.67      0.97 o 
   3   1   8      322.33      324.92      7.84 o 
   4   1   8        6.36        5.41      0.44 o 
   5   1   8        9.96        7.97      0.68 o 
   6   1   8        1.94        2.20      0.49 o 
  -4   2   8        6.24        6.51      0.71 o 
  -3   2   8        9.50        8.79      0.71 o 
  -2   2   8      156.78      161.16      2.97 o 
  -1   2   8      622.34      630.79      9.56 o 
   0   2   8       80.57       73.79      1.56 o 
   1   2   8       91.34       87.09      1.88 o 
   2   2   8        0.94        1.37      0.19 o 
   3   2   8       79.02       75.42      1.61 o 
   4   2   8        0.18        0.08      0.34 o 
   5   2   8        1.41        1.60      0.41 o 
   6   2   8        1.15        1.52      0.55 o 
  -4   3   8       40.09       43.85      1.82 o 
  -3   3   8       33.61       33.37      1.41 o 
  -2   3   8       46.67       47.99      1.29 o 
  -1   3   8       32.23       32.10      0.94 o 
   0   3   8       78.80       83.09      1.69 o 
   1   3   8      113.21      112.00      1.79 o 
   2   3   8       44.92       47.70      1.71 o 
   3   3   8       41.34       36.16      1.02 o 
   4   3   8       42.43       38.87      1.11 o 
   5   3   8       27.61       27.62      1.29 o 
   6   3   8       21.38       19.73      1.23 o 
  -3   4   8        2.02        2.67      0.50 o 
  -2   4   8       65.17       65.64      1.72 o 
  -1   4   8       73.00       68.15      1.63 o 
   0   4   8        2.99        2.25      0.25 o 
   1   4   8        6.29        6.79      0.42 o 
   2   4   8       16.97       17.18      0.73 o 
   3   4   8        4.16        4.51      0.39 o 
   4   4   8      329.79      330.27      5.54 o 
   5   4   8      143.34      138.76      2.81 o 
   6   4   8        0.92        1.60      0.66 o 
  -3   5   8        4.25        4.22      0.50 o 
  -2   5   8       57.60       57.14      1.53 o 
  -1   5   8        0.68        1.25      0.27 o 
   0   5   8       26.07       20.00      1.24 o 
   1   5   8       60.92       53.25      1.66 o 
   2   5   8       78.41       73.47      2.11 o 
   3   5   8        6.50        7.09      0.48 o 
   4   5   8        0.69        0.55      0.28 o 
   5   5   8        5.74        6.21      0.85 o 
   6   5   8        0.95        0.72      0.60 o 
  -2   6   8        2.13        3.25      0.48 o 
  -1   6   8        2.51        2.51      0.45 o 
   0   6   8       15.12       13.48      0.84 o 
   1   6   8       31.88       29.74      0.95 o 
   2   6   8       20.71       19.28      1.16 o 
   3   6   8        6.66        5.55      0.64 o 
   4   6   8       82.84       81.98      1.96 o 
   5   6   8        2.19        1.96      0.55 o 
   6   6   8        0.03        0.36      0.71 o 
  -2   7   8        0.41        0.75      0.43 o 
  -1   7   8        4.08        4.49      0.96 o 
   0   7   8       64.03       58.02      1.98 o 
   1   7   8        0.38        0.10      0.39 o 
   2   7   8        5.63        4.26      0.42 o 
   3   7   8       26.26       24.76      0.98 o 
   4   7   8        2.11        2.88      0.41 o 
   5   7   8       18.26       19.71      0.91 o 
  -1   8   8        3.14        4.12      0.63 o 
   0   8   8        1.72        2.59      0.50 o 
   1   8   8        0.45        1.08      0.56 o 
   2   8   8       10.25        7.64      0.71 o 
   3   8   8       13.47       14.49      0.76 o 
   4   8   8        0.79        1.08      0.36 o 
   5   8   8        2.80        3.11      0.59 o 
   1   9   8        0.29        0.26      0.45 o 
   2   9   8        0.94        0.41      0.35 o 
   3   9   8        6.49        5.17      0.93 o 
   0  -6   9       13.26       11.84      1.07 o 
  -2  -5   9        0.19        0.13      0.41 o 
  -1  -5   9       14.32       13.99      0.98 o 
   0  -5   9       33.16       29.31      1.39 o 
   1  -5   9        5.64        6.06      0.54 o 
   2  -5   9        0.00        0.48      0.49 o 
  -3  -4   9        3.70        4.94      0.65 o 
  -2  -4   9        0.11        0.40      0.42 o 
  -1  -4   9        1.15        1.78      0.47 o 
   0  -4   9        0.00        0.16      0.34 o 
   1  -4   9       19.23       18.84      0.84 o 
   2  -4   9       27.27       26.44      1.03 o 
   3  -4   9        6.76        5.81      0.66 o 
  -3  -3   9        1.33        1.29      0.48 o 
  -2  -3   9       20.36       17.52      1.03 o 
  -1  -3   9        8.30        8.20      1.09 o 
   0  -3   9       51.48       51.14      1.75 o 
   1  -3   9        0.49        0.21      0.27 o 
   2  -3   9       17.90       17.37      0.79 o 
   3  -3   9        0.01       -0.05      0.27 o 
   4  -3   9        4.83        4.40      0.49 o 
  -3  -2   9        0.19        1.04      0.38 o 
  -2  -2   9       53.68       59.61      1.94 o 
  -1  -2   9       10.29       11.12      0.79 o 
   0  -2   9      124.98      118.14      2.41 o 
   1  -2   9       17.00       16.64      0.72 o 
   2  -2   9        0.81        0.36      0.32 o 
   3  -2   9        5.77        5.92      0.50 o 
   4  -2   9        0.44        1.20      0.35 o 
   5  -2   9       37.20       43.90      1.67 o 
  -4  -1   9        0.66        1.70      0.48 o 
  -3  -1   9       91.06       82.27      1.96 o 
  -2  -1   9        0.15        0.12      0.44 o 
  -1  -1   9        2.52        2.55      0.34 o 
   0  -1   9        4.35        5.44      0.49 o 
   1  -1   9       29.30       27.17      1.51 o 
   2  -1   9       33.23       30.61      0.98 o 
   3  -1   9       24.71       24.78      1.39 o 
   4  -1   9        0.12       -0.29      0.27 o 
   5  -1   9        3.10        3.62      0.45 o 
  -4   0   9        6.94        8.76      1.06 o 
  -3   0   9        3.13        2.95      0.40 o 
  -2   0   9        2.82        2.79      0.37 o 
  -1   0   9        0.06        0.00      0.23 o 
   0   0   9       22.35       18.95      0.93 o 
   1   0   9       20.54       16.55      0.68 o 
   2   0   9       25.08       23.69      0.82 o 
   3   0   9       10.97       11.17      0.59 o 
   4   0   9        4.31        3.78      0.54 o 
   5   0   9       19.16       18.75      1.09 o 
   6   0   9        0.02        0.55      0.45 o 
  -4   1   9        1.19        1.34      0.81 o 
  -3   1   9       27.74       23.83      1.17 o 
  -2   1   9      203.55      202.81      4.65 o 
  -1   1   9        0.08        0.30      0.54 o 
   0   1   9      235.27      217.85      5.09 o 
   1   1   9       17.48       15.34      0.84 o 
   2   1   9      110.30      109.39      2.18 o 
   3   1   9        4.16        4.80      0.41 o 
   4   1   9        2.19        1.63      0.44 o 
   5   1   9       12.08       12.70      0.89 o 
   6   1   9        0.81        0.81      0.46 o 
  -3   2   9       13.34       13.26      1.11 o 
  -2   2   9       41.72       38.67      1.42 o 
  -1   2   9      191.92      188.68      3.33 o 
   0   2   9      211.06      213.81      3.16 o 
   1   2   9       25.30       23.71      1.05 o 
   2   2   9       79.57       76.65      1.37 o 
   3   2   9      248.40      254.54      5.57 o 
   4   2   9        3.21        3.71      0.51 o 
   5   2   9        7.82        7.82      0.72 o 
   6   2   9        0.10        0.70      0.46 o 
  -3   3   9        2.46        3.33      0.55 o 
  -2   3   9        2.03        2.46      0.40 o 
  -1   3   9      157.15      160.18      2.96 o 
   0   3   9       20.55       16.79      0.85 o 
   1   3   9       10.00        9.49      0.41 o 
   2   3   9       27.92       24.84      0.82 o 
   3   3   9        5.07        5.00      0.40 o 
   4   3   9        4.43        3.94      0.54 o 
   5   3   9       30.48       33.04      1.47 o 
   6   3   9       32.66       30.21      1.46 o 
  -3   4   9        1.01        1.15      0.42 o 
  -2   4   9       12.16       13.52      0.70 o 
  -1   4   9       50.56       51.70      1.35 o 
   0   4   9        8.15        7.25      0.40 o 
   1   4   9        5.40        4.98      0.41 o 
   2   4   9        1.29        1.13      0.35 o 
   3   4   9       57.96       57.89      1.46 o 
   4   4   9       65.65       65.03      1.62 o 
   5   4   9       22.06       23.64      1.24 o 
   6   4   9        4.64        5.33      0.71 o 
  -2   5   9        0.49        0.55      0.32 o 
  -1   5   9        9.30       12.33      0.82 o 
   0   5   9       42.22       41.59      1.48 o 
   1   5   9        5.75        7.92      0.62 o 
   2   5   9       27.86       30.72      0.99 o 
   3   5   9       51.19       47.84      1.33 o 
   4   5   9       87.42       90.75      2.51 o 
   5   5   9       39.00       40.74      2.63 o 
   6   5   9        2.82        2.04      0.62 o 
  -2   6   9       18.00       20.47      1.32 o 
  -1   6   9        0.67        0.80      0.38 o 
   0   6   9        9.36       10.56      0.76 o 
   1   6   9       95.08       76.38      2.32 o 
   2   6   9       61.69       57.97      1.50 o 
   3   6   9        0.57        0.28      0.30 o 
   4   6   9       25.79       27.14      1.02 o 
   5   6   9        6.03        6.69      0.56 o 
  -1   7   9        0.17        0.85      0.39 o 
   0   7   9        3.34        4.02      0.54 o 
   1   7   9        3.53        2.43      0.71 o 
   2   7   9        5.55        8.22      1.06 o 
   3   7   9        0.01       -0.06      0.27 o 
   4   7   9        0.25        0.66      0.33 o 
   5   7   9        0.00        0.46      0.35 o 
   0   8   9        0.03        0.28      0.37 o 
   1   8   9        1.45        1.15      0.97 o 
   2   8   9       24.95       28.25      1.35 o 
   3   8   9        5.38        6.77      0.56 o 
   4   8   9        0.20        0.28      0.30 o 
   2   9   9        1.23        1.92      0.73 o 
   0  -5  10        0.01        1.02      0.51 o 
   1  -5  10        4.11        4.88      0.69 o 
  -2  -4  10        0.00        0.76      0.47 o 
  -1  -4  10       10.32       10.93      0.87 o 
   0  -4  10        1.05        1.48      0.48 o 
   1  -4  10        2.23        2.79      0.50 o 
   2  -4  10        3.50        4.31      0.65 o 
   3  -4  10        0.59        0.43      0.44 o 
  -2  -3  10       12.89       12.17      1.37 o 
  -1  -3  10        8.35       11.17      1.02 o 
   0  -3  10       55.76       57.62      1.97 o 
   1  -3  10        7.40        7.70      0.58 o 
   2  -3  10       48.37       49.83      1.49 o 
   3  -3  10        0.56        0.77      0.54 o 
   4  -3  10        0.19       -0.01      0.32 o 
  -3  -2  10       15.95       17.60      1.08 o 
  -2  -2  10       32.22       29.34      1.97 o 
  -1  -2  10       63.25       62.05      2.06 o 
   0  -2  10       32.77       33.86      1.41 o 
   1  -2  10       17.80       17.14      0.78 o 
   2  -2  10        0.09        0.29      0.36 o 
   3  -2  10        0.42        0.39      0.31 o 
   4  -2  10       27.65       27.30      1.39 o 
  -3  -1  10        0.29        0.47      0.35 o 
  -2  -1  10       46.37       45.62      1.68 o 
  -1  -1  10       10.08        9.50      0.75 o 
   0  -1  10       27.26       26.53      1.18 o 
   1  -1  10        9.43        8.17      0.54 o 
   2  -1  10        0.79        1.26      0.30 o 
   3  -1  10       18.46       16.37      0.77 o 
   4  -1  10        9.97       11.01      0.67 o 
   5  -1  10        0.14        1.06      0.48 o 
  -3   0  10        2.05        2.54      0.50 o 
  -2   0  10        4.14        3.22      0.40 o 
  -1   0  10        0.02        0.42      0.30 o 
   0   0  10      248.85      254.58      4.81 o 
   1   0  10       27.05       27.32      0.93 o 
   2   0  10       15.14       14.28      0.66 o 
   3   0  10       26.14       22.91      0.88 o 
   4   0  10       62.44       61.74      2.81 o 
   5   0  10       38.29       43.59      1.77 o 
  -3   1  10       24.38       26.02      1.27 o 
  -2   1  10       69.24       73.71      1.78 o 
  -1   1  10       18.29       17.68      0.75 o 
   0   1  10      205.59      219.05      4.49 o 
   1   1  10       52.64       56.14      1.40 o 
   2   1  10      102.02       95.76      2.02 o 
   3   1  10       97.22       96.08      3.33 o 
   4   1  10        0.12        0.21      0.58 o 
   5   1  10       25.30       25.69      1.33 o 
  -3   2  10       38.53       44.96      1.76 o 
  -2   2  10        0.26        0.62      0.68 o 
  -1   2  10       23.10       24.84      0.77 o 
   0   2  10        2.71        2.71      0.30 o 
   1   2  10       51.24       50.01      1.06 o 
   2   2  10       78.78       78.75      2.29 o 
   3   2  10       53.02       52.10      1.83 o 
   4   2  10       10.84        9.86      0.78 o 
   5   2  10       10.87       10.51      1.15 o 
   6   2  10       13.62       15.76      1.17 o 
  -3   3  10       31.25       35.98      1.56 o 
  -2   3  10       33.71       33.32      1.37 o 
  -1   3  10        6.67        6.07      0.47 o 
   0   3  10       31.74       31.87      1.42 o 
   1   3  10       27.96       26.47      0.88 o 
   2   3  10        0.18        0.18      0.25 o 
   3   3  10       17.31       15.94      1.53 o 
   4   3  10        0.64        0.72      0.40 o 
   5   3  10       51.02       47.03      1.86 o 
   6   3  10       31.94       34.75      1.63 o 
  -2   4  10       31.85       32.28      1.12 o 
  -1   4  10       36.74       39.20      1.51 o 
   0   4  10        7.71        6.90      0.49 o 
   1   4  10        9.68        7.95      0.51 o 
   2   4  10      105.38      102.53      2.17 o 
   3   4  10       26.28       29.46      1.00 o 
   4   4  10        0.28        0.14      0.40 o 
   5   4  10       16.57       17.99      1.12 o 
   6   4  10       17.34       16.43      1.50 o 
  -2   5  10        4.59        5.13      0.59 o 
  -1   5  10       31.10       33.41      1.41 o 
   0   5  10        1.70        1.81      0.44 o 
   1   5  10        0.00        0.27      0.28 o 
   2   5  10        5.58        4.53      0.46 o 
   3   5  10       30.94       30.64      1.05 o 
   4   5  10        0.65        0.81      0.32 o 
   5   5  10       49.59       49.10      1.95 o 
  -1   6  10        2.92        2.94      0.53 o 
   0   6  10        0.72        0.36      0.39 o 
   1   6  10       14.09       10.53      0.77 o 
   2   6  10        0.02        0.08      0.27 o 
   3   6  10        0.09        0.55      0.29 o 
   4   6  10        2.93        2.58      0.41 o 
   5   6  10        2.70        3.41      0.55 o 
   0   7  10        0.22        0.31      0.39 o 
   1   7  10        0.36        0.29      0.34 o 
   2   7  10        9.67       11.19      1.17 o 
   3   7  10       10.57       10.82      0.67 o 
   4   7  10       12.87       13.84      1.33 o 
   1   8  10        1.76        1.53      0.52 o 
   2   8  10        9.64        8.76      0.77 o 
   3   8  10        5.42        5.68      0.57 o 
   4   8  10        2.05        2.03      0.42 o 
   0  -4  11        0.07        1.07      0.48 o 
   1  -4  11        2.19        3.10      0.57 o 
  -1  -3  11        1.36        1.92      0.57 o 
   0  -3  11       12.90       11.54      0.91 o 
   1  -3  11        0.82        0.46      0.39 o 
   2  -3  11        1.79        1.46      0.40 o 
   3  -3  11        1.65        1.04      0.52 o 
  -2  -2  11        9.24        8.37      0.81 o 
  -1  -2  11       32.52       35.06      1.54 o 
   0  -2  11        2.96        2.93      0.54 o 
   1  -2  11        3.79        4.69      0.47 o 
   2  -2  11       10.61       10.36      0.67 o 
   3  -2  11        0.14        0.63      0.33 o 
   4  -2  11        0.00        0.28      0.35 o 
  -2  -1  11        0.94        1.83      0.51 o 
  -1  -1  11        1.08        0.92      0.46 o 
   0  -1  11       15.64       16.98      1.00 o 
   1  -1  11       10.73        8.89      0.60 o 
   2  -1  11       13.15       15.20      2.57 o 
   3  -1  11        1.95        1.59      0.52 o 
   4  -1  11        4.99        4.58      0.50 o 
  -2   0  11        0.23        0.17      1.16 o 
  -1   0  11       22.81       24.71      1.19 o 
   0   0  11       80.29       82.00      1.95 o 
   1   0  11       75.50       75.52      1.81 o 
   2   0  11        6.35        7.16      0.52 o 
   3   0  11        4.28        3.66      0.53 o 
   4   0  11        0.00        0.54      0.45 o 
   5   0  11       41.31       42.29      1.84 o 
  -2   1  11       32.35       32.66      1.71 o 
  -1   1  11        3.08        3.29      0.41 o 
   0   1  11      143.90      156.03      3.03 o 
   1   1  11      116.54      117.25      2.42 o 
   2   1  11        0.37        0.96      0.37 o 
   3   1  11       22.32       23.24      1.21 o 
   4   1  11       32.50       33.46      2.78 o 
   5   1  11       10.26       11.22      1.24 o 
  -2   2  11        5.56        5.16      0.63 o 
  -1   2  11        0.79        1.18      0.35 o 
   0   2  11      204.91      222.11      3.40 o 
   1   2  11        9.95       11.69      0.61 o 
   2   2  11        5.19        5.62      0.67 o 
   3   2  11        9.31        8.52      0.98 o 
   4   2  11        1.43        1.12      0.49 o 
   5   2  11       17.58       17.02      1.14 o 
  -2   3  11       38.10       38.80      1.55 o 
  -1   3  11        0.74        0.93      0.33 o 
   0   3  11      124.85      127.44      2.58 o 
   1   3  11        0.17        0.51      0.30 o 
   2   3  11        1.72        1.88      0.46 o 
   3   3  11       41.41       41.00      1.66 o 
   4   3  11        9.03        9.98      1.08 o 
   5   3  11       74.31       79.80      4.91 o 
  -2   4  11       48.12       49.11      1.99 o 
  -1   4  11        0.16        0.86      0.93 o 
   0   4  11        0.55        0.77      0.39 o 
   1   4  11       42.25       44.87      2.51 o 
   2   4  11       42.68       44.14      1.27 o 
   3   4  11       32.23       32.65      1.46 o 
   4   4  11       11.83       12.24      0.94 o 
   5   4  11       10.60       11.43      0.94 o 
  -1   5  11        2.06        3.36      0.55 o 
   0   5  11        3.69        3.53      0.54 o 
   1   5  11        2.51        3.44      0.43 o 
   2   5  11      101.99       97.00      2.18 o 
   3   5  11        5.17        5.11      0.48 o 
   4   5  11        3.12        2.81      0.55 o 
   5   5  11       11.52       11.14      0.98 o 
  -1   6  11       40.02       45.93      1.81 o 
   0   6  11        2.31        4.72      0.61 o 
   1   6  11       15.52       16.54      0.99 o 
   2   6  11        0.17        0.57      0.42 o 
   3   6  11       39.66       43.14      1.35 o 
   4   6  11        1.80        2.57      0.43 o 
   0   7  11        0.05        0.22      0.69 o 
   1   7  11        0.03        0.36      0.70 o 
   2   7  11       26.84       25.05      1.26 o 
   3   7  11        3.73        2.78      0.46 o 
   4   7  11        0.55        1.12      0.45 o 
  -1  -2  12        0.01        0.22      0.49 o 
   0  -2  12        6.16        6.49      0.74 o 
   1  -2  12        0.01        0.29      0.44 o 
   2  -2  12        3.75        3.91      0.49 o 
  -1  -1  12        0.18        0.34      0.71 o 
   0  -1  12       20.72       22.56      1.21 o 
   1  -1  12        6.68        8.12      0.61 o 
   2  -1  12       30.10       30.08      1.11 o 
   3  -1  12        0.49        0.82      0.39 o 
  -1   0  12        0.60        0.71      0.55 o 
   0   0  12        5.98        5.70      0.65 o 
   1   0  12      143.80      142.79      2.93 o 
   2   0  12       51.05       50.56      1.46 o 
   3   0  12       15.83       15.75      1.06 o 
   4   0  12        2.82        3.38      0.63 o 
  -1   1  12       16.78       21.79      1.16 o 
   0   1  12        1.98        2.33      0.45 o 
   1   1  12       19.15       20.27      0.86 o 
   2   1  12       31.81       33.61      1.48 o 
   3   1  12        0.24        0.24      0.52 o 
   4   1  12        2.56        3.37      0.61 o 
  -1   2  12        5.33        4.38      0.85 o 
   0   2  12        9.15       10.12      1.04 o 
   1   2  12       63.04       65.44      2.15 o 
   2   2  12        2.04        3.49      1.23 o 
   3   2  12        3.49        4.61      0.66 o 
   4   2  12        3.84        2.98      0.60 o 
  -1   3  12        0.20        0.66      0.41 o 
   0   3  12        0.01        0.70      0.38 o 
   1   3  12        7.83        8.49      0.77 o 
   2   3  12       31.10       30.20      1.93 o 
   3   3  12        1.46        1.52      0.52 o 
   4   3  12        2.44        3.36      0.65 o 
   5   3  12       39.79       42.77      1.89 o 
  -1   4  12        2.79        2.28      0.52 o 
   0   4  12       21.00       22.05      1.12 o 
   1   4  12        8.64        9.23      0.77 o 
   2   4  12       10.73       10.59      0.86 o 
   3   4  12       97.30       94.38      6.48 o 
   4   4  12       14.27       15.89      1.10 o 
   0   5  12        2.66        2.14      0.49 o 
   1   5  12        1.11        1.78      0.47 o 
   2   5  12        8.89        7.61      0.58 o 
   3   5  12        1.42        1.56      0.51 o 
   4   5  12        2.51        2.01      0.62 o 
   1   6  12        2.80        4.46      0.86 o 
   2   6  12       13.57       16.85      1.15 o 
   3   6  12       14.03       14.20      0.79 o 
   4   6  12        2.43        3.15      0.64 o 
   1  -1  13        0.29       -0.25      0.48 o 
   2  -1  13       21.68       20.98      0.97 o 
   0   0  13        1.07        1.43      0.54 o 
   1   0  13       25.37       24.86      1.15 o 
   2   0  13       18.41       17.53      1.18 o 
   3   0  13        0.54        1.51      0.58 o 
   0   1  13        4.67        6.76      0.72 o 
   1   1  13       34.51       37.25      1.65 o 
   2   1  13        4.60        7.03      0.79 o 
   3   1  13        0.47        0.75      0.63 o 
   0   2  13       24.85       26.27      1.97 o 
   1   2  13       16.83       16.63      1.34 o 
   2   2  13        4.51        6.31      1.44 o 
   3   2  13        0.58        1.59      0.57 o 
   0   3  13       11.09       13.97      1.42 o 
   1   3  13        4.41        4.41      0.67 o 
   2   3  13        2.88        3.65      0.63 o 
   3   3  13        0.00        1.03      0.51 o 
   4   3  13        1.73        1.80      0.59 o 
   0   4  13        0.02        0.28      0.50 o 
   1   4  13       16.97       19.21      1.14 o 
   2   4  13        0.17        1.46      0.51 o 
   3   4  13        4.34        3.42      0.65 o 
   1   5  13        3.07        5.46      0.64 o 
   2   5  13        1.09        2.47      0.62 o 
   3   5  13        0.33        0.40      1.13 o 
                                                 
